# Supplementary material for: Intelligently chosen interventions have potential to outperform the diode bridge in power conditioning
Source: Sci Rep. 2019 Jun 20;9:8994. doi: 10.1038/s41598-019-45103-4 (PMC6586793; doi:10.1038/s41598-019-45103-4)
Supplement: Supplementary file 2 — Supplementary Dataset 1 [file 41598_2019_45103_MOESM2_ESM.xlsx]

## Sheet: Sheet1
1	0	0.896388
2	0.00012207	0.894525
3	0.000244141	0.891723
4	0.000366211	0.887604
5	0.000488281	0.883064
6	0.000610352	0.878202
7	0.000732422	0.872659
8	0.000854492	0.867475
9	0.000976562	0.862183
10	0.00109863	0.855584
11	0.0012207	0.848152
12	0.00134277	0.840585
13	0.00146484	0.834004
14	0.00158691	0.828434
15	0.00170898	0.822149
16	0.00183105	0.815881
17	0.00195312	0.81075
18	0.0020752	0.805386
19	0.00219727	0.798133
20	0.00231934	0.789537
21	0.00244141	0.780852
22	0.00256348	0.771396
23	0.00268555	0.761367
24	0.00280762	0.750828
25	0.00292969	0.739546
26	0.00305176	0.728855
27	0.00317383	0.718199
28	0.0032959	0.706863
29	0.00341797	0.695697
30	0.00354004	0.684316
31	0.00366211	0.672577
32	0.00378418	0.660964
33	0.00390625	0.648965
34	0.00402832	0.63625
35	0.00415039	0.623553
36	0.00427246	0.61091
37	0.00439453	0.598275
38	0.0045166	0.585838
39	0.00463867	0.572362
40	0.00476074	0.558922
41	0.00488281	0.546001
42	0.00500488	0.531737
43	0.00512695	0.517311
44	0.00524902	0.503227
45	0.00537109	0.488748
46	0.00549316	0.474439
47	0.00561523	0.459799
48	0.0057373	0.444747
49	0.00585937	0.429668
50	0.00598145	0.41389
51	0.00610352	0.397415
52	0.00622559	0.380849
53	0.00634766	0.364096
54	0.00646973	0.347226
55	0.0065918	0.330258
56	0.00671387	0.313111
57	0.00683594	0.295883
58	0.00695801	0.278297
59	0.00708008	0.260469
60	0.00720215	0.242596
61	0.00732422	0.22458
62	0.00744629	0.206475
63	0.00756836	0.188307
64	0.00769043	0.17004
65	0.0078125	0.151792
66	0.00793457	0.133651
67	0.00805664	0.115411
68	0.00817871	0.0970815
69	0.00830078	0.0790836
70	0.00842285	0.0614438
71	0.00854492	0.0435712
72	0.00866699	0.0249554
73	0.00878906	0.0058471
74	0.00891113	-0.0135119
75	0.0090332	-0.0325485
76	0.00915527	-0.0507345
77	0.00927734	-0.068822
78	0.00939941	-0.0870886
79	0.00952148	-0.105337
80	0.00964355	-0.123658
81	0.00976562	-0.141673
82	0.0098877	-0.159564
83	0.0100098	-0.177446
84	0.0101318	-0.195094
85	0.0102539	-0.212618
86	0.010376	-0.229819
87	0.010498	-0.246715
88	0.0106201	-0.26337
89	0.0107422	-0.279801
90	0.0108643	-0.296456
91	0.0109863	-0.313039
92	0.0111084	-0.329004
93	0.0112305	-0.344468
94	0.0113525	-0.359037
95	0.0114746	-0.373722
96	0.0115967	-0.389992
97	0.0117187	-0.40653
98	0.0118408	-0.425576
99	0.0119629	-0.448525
100	0.012085	-0.466783
101	0.012207	-0.481324
102	0.0123291	-0.49874
103	0.0124512	-0.514536
104	0.0125732	-0.530053
105	0.0126953	-0.546001
106	0.0128174	-0.560775
107	0.0129395	-0.577072
108	0.0130615	-0.592786
109	0.0131836	-0.608653
110	0.0133057	-0.624834
111	0.0134277	-0.640092
112	0.0135498	-0.655448
113	0.0136719	-0.669694
114	0.0137939	-0.683161
115	0.013916	-0.696055
116	0.0140381	-0.708054
117	0.0141602	-0.71965
118	0.0142822	-0.730932
119	0.0144043	-0.741874
120	0.0145264	-0.752136
121	0.0146484	-0.762254
122	0.0147705	-0.771835
123	0.0148926	-0.78112
124	0.0150146	-0.790531
125	0.0151367	-0.798733
126	0.0152588	-0.806067
127	0.0153809	-0.812854
128	0.0155029	-0.819015
129	0.015625	-0.824763
130	0.0157471	-0.830037
131	0.0158691	-0.835168
132	0.0159912	-0.839976
133	0.0161133	-0.845958
134	0.0162354	-0.854894
135	0.0163574	-0.861789
136	0.0164795	-0.864771
137	0.0166016	-0.869955
138	0.0167236	-0.874754
139	0.0168457	-0.877208
140	0.0169678	-0.880387
141	0.0170898	-0.882509
142	0.0172119	-0.884756
143	0.017334	-0.887595
144	0.0174561	-0.890093
145	0.0175781	-0.891839
146	0.0177002	-0.892215
147	0.0178223	-0.89312
148	0.0179443	-0.894785
149	0.0180664	-0.896477
150	0.0181885	-0.895806
151	0.0183105	-0.893845
152	0.0184326	-0.893093
153	0.0185547	-0.891087
154	0.0186768	-0.888813
155	0.0187988	-0.886467
156	0.0189209	-0.882724
157	0.019043	-0.878533
158	0.019165	-0.873438
159	0.0192871	-0.86803
160	0.0194092	-0.862344
161	0.0195312	-0.856237
162	0.0196533	-0.85022
163	0.0197754	-0.843961
164	0.0198975	-0.837353
165	0.0200195	-0.8301
166	0.0201416	-0.821907
167	0.0202637	-0.812711
168	0.0203857	-0.803604
169	0.0205078	-0.794731
170	0.0206299	-0.784729
171	0.020752	-0.773823
172	0.020874	-0.762173
173	0.0209961	-0.749539
174	0.0211182	-0.736224
175	0.0212402	-0.722426
176	0.0213623	-0.708466
177	0.0214844	-0.694175
178	0.0216064	-0.67932
179	0.0217285	-0.663838
180	0.0218506	-0.647694
181	0.0219727	-0.631496
182	0.0220947	-0.615324
183	0.0222168	-0.59884
184	0.0223389	-0.582265
185	0.0224609	-0.565405
186	0.022583	-0.548087
187	0.0227051	-0.530582
188	0.0228271	-0.513031
189	0.0229492	-0.495177
190	0.0230713	-0.476982
191	0.0231934	-0.458572
192	0.0233154	-0.439786
193	0.0234375	-0.420857
194	0.0235596	-0.401704
195	0.0236816	-0.382148
196	0.0238037	-0.362332
197	0.0239258	-0.342122
198	0.0240479	-0.321814
199	0.0241699	-0.301479
200	0.024292	-0.280947
201	0.0244141	-0.260272
202	0.0245361	-0.239444
203	0.0246582	-0.21859
204	0.0247803	-0.197593
205	0.0249023	-0.176273
206	0.0250244	-0.154854
207	0.0251465	-0.133633
208	0.0252686	-0.112447
209	0.0253906	-0.0911628
210	0.0255127	-0.0700219
211	0.0256348	-0.0490691
212	0.0257568	-0.0281341
213	0.0258789	-0.00724395
214	0.026001	0.013485
215	0.026123	0.0342319
216	0.0262451	0.0548356
217	0.0263672	0.07509
218	0.0264893	0.0953892
219	0.0266113	0.115876
220	0.0267334	0.136552
221	0.0268555	0.157648
222	0.0269775	0.178878
223	0.0270996	0.199356
224	0.0272217	0.219011
225	0.0273437	0.238486
226	0.0274658	0.257559
227	0.0275879	0.276139
228	0.02771	0.294647
229	0.027832	0.31286
230	0.0279541	0.330706
231	0.0280762	0.348489
232	0.0281982	0.366415
233	0.0283203	0.385326
234	0.0284424	0.405742
235	0.0285645	0.424779
236	0.0286865	0.441702
237	0.0288086	0.459637
238	0.0289307	0.475701
239	0.0290527	0.489813
240	0.0291748	0.506083
241	0.0292969	0.521789
242	0.0294189	0.536948
243	0.029541	0.551597
244	0.0296631	0.565028
245	0.0297852	0.579883
246	0.0299072	0.594336
247	0.0300293	0.60834
248	0.0301514	0.622505
249	0.0302734	0.635713
250	0.0303955	0.648777
251	0.0305176	0.661483
252	0.0306396	0.674162
253	0.0307617	0.686618
254	0.0308838	0.698482
255	0.0310059	0.710454
256	0.0311279	0.721691
257	0.03125	0.732338
258	0.0313721	0.743638
259	0.0314941	0.754956
260	0.0316162	0.766391
261	0.0317383	0.780046
262	0.0318604	0.795689
263	0.0319824	0.810042
264	0.0321045	0.821343
265	0.0322266	0.831586
266	0.0323486	0.841391
267	0.0324707	0.84919
268	0.0325928	0.85561
269	0.0327148	0.86135
270	0.0328369	0.866552
271	0.032959	0.871038
272	0.0330811	0.87522
273	0.0332031	0.880682
274	0.0333252	0.886117
275	0.0334473	0.890514
276	0.0335693	0.894275
277	0.0336914	0.89654
278	0.0338135	0.897158
279	0.0339355	0.895994
280	0.0340576	0.89483
281	0.0341797	0.894722
282	0.0343018	0.894248
283	0.0344238	0.894391
284	0.0345459	0.893648
285	0.034668	0.891168
286	0.03479	0.888544
287	0.0349121	0.884613
288	0.0350342	0.880566
289	0.0351562	0.876617
290	0.0352783	0.871522
291	0.0354004	0.866409
292	0.0355225	0.860696
293	0.0356445	0.854025
294	0.0357666	0.846961
295	0.0358887	0.840666
296	0.0360107	0.835231
297	0.0361328	0.829079
298	0.0362549	0.82316
299	0.036377	0.817582
300	0.036499	0.811744
301	0.0366211	0.805386
302	0.0367432	0.797408
303	0.0368652	0.788543
304	0.0369873	0.779831
305	0.0371094	0.771145
306	0.0372314	0.761806
307	0.0373535	0.751948
308	0.0374756	0.742241
309	0.0375977	0.732374
310	0.0377197	0.722631
311	0.0378418	0.713077
312	0.0379639	0.702341
313	0.0380859	0.690226
314	0.038208	0.678013
315	0.0383301	0.66588
316	0.0384521	0.653111
317	0.0385742	0.639805
318	0.0386963	0.626401
319	0.0388184	0.612933
320	0.0389404	0.599234
321	0.0390625	0.586062
322	0.0391846	0.573401
323	0.0393066	0.559701
324	0.0394287	0.545132
325	0.0395508	0.530241
326	0.0396729	0.515315
327	0.0397949	0.500281
328	0.039917	0.484897
329	0.0400391	0.470123
330	0.0401611	0.455107
331	0.0402832	0.43932
332	0.0404053	0.42314
333	0.0405273	0.406449
334	0.0406494	0.390162
335	0.0407715	0.373749
336	0.0408936	0.356682
337	0.0410156	0.339356
338	0.0411377	0.321814
339	0.0412598	0.304309
340	0.0413818	0.286544
341	0.0415039	0.268537
342	0.041626	0.250557
343	0.041748	0.232505
344	0.0418701	0.214498
345	0.0419922	0.196321
346	0.0421143	0.177983
347	0.0422363	0.159833
348	0.0423584	0.14162
349	0.0424805	0.123165
350	0.0426025	0.104791
351	0.0427246	0.0865872
352	0.0428467	0.0684102
353	0.0429687	0.0501346
354	0.0430908	0.0315815
355	0.0432129	0.0124463
356	0.043335	-0.00720814
357	0.043457	-0.0261194
358	0.0435791	-0.044198
359	0.0437012	-0.0626974
360	0.0438232	-0.0810266
361	0.0439453	-0.0992484
362	0.0440674	-0.117828
363	0.0441895	-0.135997
364	0.0443115	-0.154048
365	0.0444336	-0.172064
366	0.0445557	-0.189946
367	0.0446777	-0.207675
368	0.0447998	-0.225055
369	0.0449219	-0.242373
370	0.0450439	-0.259565
371	0.045166	-0.276354
372	0.0452881	-0.292597
373	0.0454102	-0.308866
374	0.0455322	-0.325423
375	0.0456543	-0.341352
376	0.0457764	-0.355921
377	0.0458984	-0.369639
378	0.0460205	-0.384959
379	0.0461426	-0.40131
380	0.0462646	-0.417615
381	0.0463867	-0.436858
382	0.0465088	-0.459351
383	0.0466309	-0.479883
384	0.0467529	-0.495929
385	0.046875	-0.513112
386	0.0469971	-0.530519
387	0.0471191	-0.546063
388	0.0472412	-0.563273
389	0.0473633	-0.580045
390	0.0474854	-0.596422
391	0.0476074	-0.612378
392	0.0477295	-0.628003
393	0.0478516	-0.644282
394	0.0479736	-0.659155
395	0.0480957	-0.673365
396	0.0482178	-0.686725
397	0.0483398	-0.699422
398	0.0484619	-0.711582
399	0.048584	-0.722202
400	0.0487061	-0.733027
401	0.0488281	-0.74405
402	0.0489502	-0.754741
403	0.0490723	-0.765504
404	0.0491943	-0.775748
405	0.0493164	-0.785463
406	0.0494385	-0.794874
407	0.0495605	-0.80373
408	0.0496826	-0.811878
409	0.0498047	-0.819301
410	0.0499268	-0.82633
411	0.0500488	-0.833485
412	0.0501709	-0.840084
413	0.050293	-0.845573
414	0.050415	-0.850533
415	0.0505371	-0.855682
416	0.0506592	-0.862639
417	0.0507812	-0.870725
418	0.0509033	-0.875677
419	0.0510254	-0.87882
420	0.0511475	-0.882616
421	0.0512695	-0.884944
422	0.0513916	-0.886502
423	0.0515137	-0.88764
424	0.0516357	-0.888231
425	0.0517578	-0.889305
426	0.0518799	-0.890603
427	0.052002	-0.892
428	0.052124	-0.892394
429	0.0522461	-0.891409
430	0.0523682	-0.890353
431	0.0524902	-0.890603
432	0.0526123	-0.891463
433	0.0527344	-0.891481
434	0.0528564	-0.891284
435	0.0529785	-0.889869
436	0.0531006	-0.887559
437	0.0532227	-0.886377
438	0.0533447	-0.88498
439	0.0534668	-0.884022
440	0.0535889	-0.883073
441	0.0537109	-0.879223
442	0.053833	-0.874459
443	0.0539551	-0.869078
444	0.0540771	-0.86212
445	0.0541992	-0.855333
446	0.0543213	-0.847623
447	0.0544434	-0.839287
448	0.0545654	-0.831058
449	0.0546875	-0.821513
450	0.0548096	-0.811403
451	0.0549316	-0.801214
452	0.0550537	-0.790666
453	0.0551758	-0.779553
454	0.0552979	-0.767474
455	0.0554199	-0.754553
456	0.055542	-0.741122
457	0.0556641	-0.72735
458	0.0557861	-0.713122
459	0.0559082	-0.69858
460	0.0560303	-0.683833
461	0.0561523	-0.668664
462	0.0562744	-0.653013
463	0.0563965	-0.637549
464	0.0565186	-0.622523
465	0.0566406	-0.6068
466	0.0567627	-0.590029
467	0.0568848	-0.573392
468	0.0570068	-0.5568
469	0.0571289	-0.539303
470	0.057251	-0.521771
471	0.057373	-0.504579
472	0.0574951	-0.48641
473	0.0576172	-0.467437
474	0.0577393	-0.448373
475	0.0578613	-0.429184
476	0.0579834	-0.410004
477	0.0581055	-0.390592
478	0.0582275	-0.370615
479	0.0583496	-0.35028
480	0.0584717	-0.330321
481	0.0585937	-0.310362
482	0.0587158	-0.289239
483	0.0588379	-0.268152
484	0.05896	-0.247727
485	0.059082	-0.226962
486	0.0592041	-0.205947
487	0.0593262	-0.184654
488	0.0594482	-0.163325
489	0.0595703	-0.141942
490	0.0596924	-0.120488
491	0.0598145	-0.0992216
492	0.0599365	-0.0779016
493	0.0600586	-0.0568592
494	0.0601807	-0.0359153
495	0.0603027	-0.0148819
496	0.0604248	0.00595455
497	0.0605469	0.0265403
498	0.0606689	0.0470365
499	0.060791	0.0674521
500	0.0609131	0.0876617
501	0.0610352	0.107818
502	0.0611572	0.127929
503	0.0612793	0.148335
504	0.0614014	0.169208
505	0.0615234	0.190161
506	0.0616455	0.21097
507	0.0617676	0.231072
508	0.0618896	0.250449
509	0.0620117	0.269199
510	0.0621338	0.287546
511	0.0622559	0.305885
512	0.0623779	0.323775
513	0.0625	0.341693
514	0.0626221	0.359959
515	0.0627441	0.378297
516	0.0628662	0.397755
517	0.0629883	0.417239
518	0.0631104	0.434055
519	0.0632324	0.450603
520	0.0633545	0.467669
521	0.0634766	0.483303
522	0.0635986	0.500388
523	0.0637207	0.51724
524	0.0638428	0.531638
525	0.0639648	0.546601
526	0.0640869	0.561402
527	0.064209	0.575747
528	0.0643311	0.590664
529	0.0644531	0.605448
530	0.0645752	0.6199
531	0.0646973	0.63343
532	0.0648193	0.646637
533	0.0649414	0.660248
534	0.0650635	0.674073
535	0.0651855	0.687835
536	0.0653076	0.700461
537	0.0654297	0.712057
538	0.0655518	0.723285
539	0.0656738	0.734451
540	0.0657959	0.745787
541	0.065918	0.75672
542	0.06604	0.767017
543	0.0661621	0.777915
544	0.0662842	0.790513
545	0.0664062	0.804195
546	0.0665283	0.817922
547	0.0666504	0.830574
548	0.0667725	0.84097
549	0.0668945	0.848671
550	0.0670166	0.854831
551	0.0671387	0.86092
552	0.0672607	0.866696
553	0.0673828	0.872023
554	0.0675049	0.87693
555	0.067627	0.881524
556	0.067749	0.886252
557	0.0678711	0.890496
558	0.0679932	0.893997
559	0.0681152	0.896603
560	0.0682373	0.898107
561	0.0683594	0.898376
562	0.0684814	0.89757
563	0.0686035	0.897355
564	0.0687256	0.897185
565	0.0688477	0.896012
566	0.0689697	0.895125
567	0.0690918	0.893308
568	0.0692139	0.889977
569	0.0693359	0.886708
570	0.069458	0.882921
571	0.0695801	0.878685
572	0.0697021	0.874459
573	0.0698242	0.869686
574	0.0699463	0.864341
575	0.0700684	0.85827
576	0.0701904	0.851205
577	0.0703125	0.844283
578	0.0704346	0.838194
579	0.0705566	0.831353
580	0.0706787	0.824593
581	0.0708008	0.819006
582	0.0709229	0.813347
583	0.0710449	0.806622
584	0.071167	0.798071
585	0.0712891	0.788705
586	0.0714111	0.779634
587	0.0715332	0.770528
588	0.0716553	0.761054
589	0.0717773	0.750891
590	0.0718994	0.740585
591	0.0720215	0.730816
592	0.0721436	0.720617
593	0.0722656	0.709487
594	0.0723877	0.698088
595	0.0725098	0.686313
596	0.0726318	0.674028
597	0.0727539	0.661743
598	0.072876	0.649601
599	0.072998	0.63754
600	0.0731201	0.62555
601	0.0732422	0.612826
602	0.0733643	0.599753
603	0.0734863	0.587235
604	0.0736084	0.57486
605	0.0737305	0.562521
606	0.0738525	0.549493
607	0.0739746	0.536008
608	0.0740967	0.522406
609	0.0742187	0.508277
610	0.0743408	0.494057
611	0.0744629	0.478925
612	0.074585	0.464195
613	0.074707	0.449537
614	0.0748291	0.433572
615	0.0749512	0.418153
616	0.0750732	0.402151
617	0.0751953	0.385792
618	0.0753174	0.36911
619	0.0754395	0.351318
620	0.0755615	0.334252
621	0.0756836	0.317149
622	0.0758057	0.299339
623	0.0759277	0.281422
624	0.0760498	0.26354
625	0.0761719	0.245444
626	0.0762939	0.227034
627	0.076416	0.208651
628	0.0765381	0.190205
629	0.0766602	0.171751
630	0.0767822	0.153072
631	0.0769043	0.134421
632	0.0770264	0.11576
633	0.0771484	0.0970368
634	0.0772705	0.0786538
635	0.0773926	0.0601454
636	0.0775146	0.0415386
637	0.0776367	0.0227885
638	0.0777588	0.00364436
639	0.0778809	-0.015455
640	0.0780029	-0.0342051
641	0.078125	-0.0525433
642	0.0782471	-0.0708278
643	0.0783691	-0.0892287
644	0.0784912	-0.107656
645	0.0786133	-0.126004
646	0.0787353	-0.1441
647	0.0788574	-0.162089
648	0.0789795	-0.180096
649	0.0791016	-0.197879
650	0.0792236	-0.215438
651	0.0793457	-0.23289
652	0.0794678	-0.250207
653	0.0795898	-0.267417
654	0.0797119	-0.284484
655	0.079834	-0.301148
656	0.0799561	-0.317104
657	0.0800781	-0.332461
658	0.0802002	-0.347549
659	0.0803223	-0.36175
660	0.0804443	-0.376319
661	0.0805664	-0.393314
662	0.0806885	-0.410667
663	0.0808105	-0.427483
664	0.0809326	-0.445579
665	0.0810547	-0.466129
666	0.0811768	-0.485963
667	0.0812988	-0.501463
668	0.0814209	-0.517267
669	0.081543	-0.532928
670	0.081665	-0.547057
671	0.0817871	-0.562844
672	0.0819092	-0.578057
673	0.0820312	-0.593646
674	0.0821533	-0.609638
675	0.0822754	-0.625281
676	0.0823975	-0.641712
677	0.0825195	-0.657785
678	0.0826416	-0.673231
679	0.0827637	-0.686707
680	0.0828857	-0.699539
681	0.0830078	-0.711716
682	0.0831299	-0.722721
683	0.083252	-0.734102
684	0.083374	-0.744256
685	0.0834961	-0.755493
686	0.0836182	-0.768334
687	0.0837402	-0.779115
688	0.0838623	-0.788033
689	0.0839844	-0.795868
690	0.0841064	-0.803049
691	0.0842285	-0.809595
692	0.0843506	-0.816257
693	0.0844727	-0.822963
694	0.0845947	-0.828318
695	0.0847168	-0.833843
696	0.0848389	-0.839439
697	0.0849609	-0.844418
698	0.085083	-0.850963
699	0.0852051	-0.860204
700	0.0853271	-0.867815
701	0.0854492	-0.871522
702	0.0855713	-0.876545
703	0.0856934	-0.880682
704	0.0858154	-0.882258
705	0.0859375	-0.885159
706	0.0860596	-0.886959
707	0.0861816	-0.887944
708	0.0863037	-0.889547
709	0.0864258	-0.891445
710	0.0865478	-0.893657
711	0.0866699	-0.89414
712	0.086792	-0.893576
713	0.0869141	-0.893335
714	0.0870361	-0.892878
715	0.0871582	-0.892135
716	0.0872803	-0.891696
717	0.0874023	-0.891006
718	0.0875244	-0.888607
719	0.0876465	-0.885464
720	0.0877686	-0.882777
721	0.0878906	-0.880127
722	0.0880127	-0.877396
723	0.0881348	-0.872973
724	0.0882568	-0.867797
725	0.0883789	-0.863553
726	0.088501	-0.85733
727	0.088623	-0.850059
728	0.0887451	-0.843433
729	0.0888672	-0.836377
730	0.0889893	-0.828515
731	0.0891113	-0.819158
732	0.0892334	-0.809899
733	0.0893555	-0.800954
734	0.0894775	-0.791471
735	0.0895996	-0.781586
736	0.0897217	-0.770169
737	0.0898437	-0.757633
738	0.0899658	-0.744614
739	0.0900879	-0.731039
740	0.09021	-0.717259
741	0.090332	-0.70321
742	0.0904541	-0.688785
743	0.0905762	-0.67401
744	0.0906982	-0.65894
745	0.0908203	-0.643512
746	0.0909424	-0.628335
747	0.0910645	-0.613766
748	0.0911865	-0.598114
749	0.0913086	-0.581227
750	0.0914307	-0.565082
751	0.0915527	-0.548212
752	0.0916748	-0.530358
753	0.0917969	-0.513909
754	0.0919189	-0.496994
755	0.092041	-0.478531
756	0.0921631	-0.459548
757	0.0922852	-0.440046
758	0.0924072	-0.420651
759	0.0925293	-0.401157
760	0.0926514	-0.381413
761	0.0927734	-0.361419
762	0.0928955	-0.341487
763	0.0930176	-0.322056
764	0.0931396	-0.301488
765	0.0932617	-0.280482
766	0.0933838	-0.260317
767	0.0935059	-0.239812
768	0.0936279	-0.219074
769	0.09375	-0.198049
770	0.0938721	-0.176738
771	0.0939941	-0.155642
772	0.0941162	-0.134528
773	0.0942383	-0.113566
774	0.0943603	-0.0926044
775	0.0944824	-0.0712845
776	0.0946045	-0.0499466
777	0.0947266	-0.0290385
778	0.0948486	-0.00832741
779	0.0949707	0.0123389
780	0.0950928	0.032844
781	0.0952148	0.0533581
782	0.0953369	0.0737289
783	0.095459	0.0939476
784	0.0955811	0.114139
785	0.0957031	0.134555
786	0.0958252	0.155481
787	0.0959473	0.176622
788	0.0960693	0.197387
789	0.0961914	0.217319
790	0.0963135	0.236713
791	0.0964355	0.255875
792	0.0965576	0.274608
793	0.0966797	0.293
794	0.0968018	0.311123
795	0.0969238	0.32921
796	0.0970459	0.347746
797	0.097168	0.366549
798	0.09729	0.38615
799	0.0974121	0.407506
800	0.0975342	0.426193
801	0.0976562	0.44172
802	0.0977783	0.459414
803	0.0979004	0.47563
804	0.0980225	0.490691
805	0.0981445	0.507193
806	0.0982666	0.522424
807	0.0983887	0.538658
808	0.0985107	0.555018
809	0.0986328	0.570159
810	0.0987549	0.58488
811	0.098877	0.599251
812	0.098999	0.613945
813	0.0991211	0.62769
814	0.0992432	0.641094
815	0.0993652	0.654418
816	0.0994873	0.667894
817	0.0996094	0.681961
818	0.0997314	0.695196
819	0.0998535	0.707687
820	0.0999756	0.719462
821	0.100098	0.730234
822	0.10022	0.740988
823	0.100342	0.752521
824	0.100464	0.764063
825	0.100586	0.775622
826	0.100708	0.788651
827	0.10083	0.802172
828	0.100952	0.814188
829	0.101074	0.824853
830	0.101196	0.83472
831	0.101318	0.843057
832	0.10144	0.849674
833	0.101562	0.855628
834	0.101685	0.861108
835	0.101807	0.865979
836	0.101929	0.87068
837	0.102051	0.875122
838	0.102173	0.879491
839	0.102295	0.883664
840	0.102417	0.887514
841	0.102539	0.890648
842	0.102661	0.89166
843	0.102783	0.891203
844	0.102905	0.889824
845	0.103027	0.888114
846	0.103149	0.887156
847	0.103271	0.885822
848	0.103394	0.884882
849	0.103516	0.884228
850	0.103638	0.882903
851	0.10376	0.881184
852	0.103882	0.877835
853	0.104004	0.874083
854	0.104126	0.870448
855	0.104248	0.865827
856	0.10437	0.860634
857	0.104492	0.854285
858	0.104614	0.846083
859	0.104736	0.838391
860	0.104858	0.83318
861	0.10498	0.827226
862	0.105103	0.820295
863	0.105225	0.814
864	0.105347	0.807249
865	0.105469	0.800721
866	0.105591	0.793441
867	0.105713	0.784756
868	0.105835	0.775291
869	0.105957	0.76511
870	0.106079	0.755189
871	0.106201	0.745304
872	0.106323	0.73497
873	0.106445	0.724503
874	0.106567	0.713355
875	0.106689	0.701007
876	0.106812	0.688185
877	0.106934	0.675523
878	0.107056	0.662996
879	0.107178	0.650577
880	0.1073	0.63822
881	0.107422	0.626087
882	0.107544	0.614321
883	0.107666	0.602609
884	0.107788	0.590467
885	0.10791	0.578496
886	0.108032	0.566971
887	0.108154	0.555215
888	0.108276	0.543825
889	0.108398	0.53205
890	0.108521	0.51921
891	0.108643	0.50636
892	0.108765	0.493072
893	0.108887	0.479578
894	0.109009	0.46604
895	0.109131	0.45191
896	0.109253	0.437807
897	0.109375	0.423534
898	0.109497	0.408375
899	0.109619	0.392687
900	0.109741	0.376686
901	0.109863	0.360093
902	0.109985	0.343143
903	0.110107	0.325978
904	0.110229	0.308616
905	0.110352	0.291092
906	0.110474	0.2733
907	0.110596	0.255535
908	0.110718	0.237761
909	0.11084	0.219862
910	0.110962	0.201828
911	0.111084	0.183651
912	0.111206	0.165456
913	0.111328	0.147189
914	0.11145	0.128914
915	0.111572	0.110826
916	0.111694	0.0931685
917	0.111816	0.0758869
918	0.111938	0.0585068
919	0.112061	0.0405626
920	0.112183	0.0219289
921	0.112305	0.0030892
922	0.112427	-0.0160639
923	0.112549	-0.035387
924	0.112671	-0.0539402
925	0.112793	-0.0721888
926	0.112915	-0.0908673
927	0.113037	-0.109635
928	0.113159	-0.128269
929	0.113281	-0.146813
930	0.113403	-0.165277
931	0.113525	-0.183794
932	0.113647	-0.202347
933	0.11377	-0.220757
934	0.113892	-0.239158
935	0.114014	-0.257541
936	0.114136	-0.275584
937	0.114258	-0.293277
938	0.11438	-0.310335
939	0.114502	-0.326435
940	0.114624	-0.341549
941	0.114746	-0.355016
942	0.114868	-0.370239
943	0.11499	-0.38804
944	0.115112	-0.403763
945	0.115234	-0.420015
946	0.115356	-0.437735
947	0.115479	-0.457014
948	0.115601	-0.479578
949	0.115723	-0.49763
950	0.115845	-0.511957
951	0.115967	-0.528316
952	0.116089	-0.543717
953	0.116211	-0.559432
954	0.116333	-0.576427
955	0.116455	-0.592661
956	0.116577	-0.608313
957	0.116699	-0.623625
958	0.116821	-0.638811
959	0.116943	-0.653192
960	0.117065	-0.666972
961	0.117187	-0.680135
962	0.11731	-0.692707
963	0.117432	-0.705413
964	0.117554	-0.717742
965	0.117676	-0.729643
966	0.117798	-0.741238
967	0.11792	-0.752512
968	0.118042	-0.763167
969	0.118164	-0.773276
970	0.118286	-0.782768
971	0.118408	-0.791042
972	0.11853	-0.798393
973	0.118652	-0.805091
974	0.118774	-0.811341
975	0.118896	-0.817367
976	0.119019	-0.823375
977	0.119141	-0.828981
978	0.119263	-0.833914
979	0.119385	-0.839206
980	0.119507	-0.844767
981	0.119629	-0.851787
982	0.119751	-0.860687
983	0.119873	-0.865961
984	0.119995	-0.868979
985	0.120117	-0.874083
986	0.120239	-0.876948
987	0.120361	-0.878873
988	0.120483	-0.881891
989	0.120605	-0.883852
990	0.120728	-0.886144
991	0.12085	-0.887738
992	0.120972	-0.888759
993	0.121094	-0.890648
994	0.121216	-0.891427
995	0.121338	-0.891991
996	0.12146	-0.893433
997	0.121582	-0.893317
998	0.121704	-0.891991
999	0.121826	-0.890514
1000	0.121948	-0.888275
1001	0.12207	-0.885652
1002	0.122192	-0.881891
1003	0.122314	-0.877889
1004	0.122437	-0.874396
1005	0.122559	-0.870062
1006	0.122681	-0.86503
1007	0.122803	-0.859228
1008	0.122925	-0.853184
1009	0.123047	-0.84671
1010	0.123169	-0.839556
1011	0.123291	-0.833279
1012	0.123413	-0.827046
1013	0.123535	-0.819319
1014	0.123657	-0.81006
1015	0.123779	-0.800318
1016	0.123901	-0.790809
1017	0.124023	-0.780619
1018	0.124146	-0.769283
1019	0.124268	-0.757374
1020	0.12439	-0.745133
1021	0.124512	-0.732436
1022	0.124634	-0.71922
1023	0.124756	-0.705618
1024	0.124878	-0.691623
1025	0.125	-0.677028
1026	0.125122	-0.66237
1027	0.125244	-0.647595
1028	0.125366	-0.632651
1029	0.125488	-0.618593
1030	0.12561	-0.603818
1031	0.125732	-0.58702
1032	0.125854	-0.570571
1033	0.125977	-0.554131
1034	0.126099	-0.536411
1035	0.126221	-0.519344
1036	0.126343	-0.502385
1037	0.126465	-0.484002
1038	0.126587	-0.465055
1039	0.126709	-0.445884
1040	0.126831	-0.426444
1041	0.126953	-0.407273
1042	0.127075	-0.388398
1043	0.127197	-0.369289
1044	0.127319	-0.349599
1045	0.127441	-0.329712
1046	0.127563	-0.309977
1047	0.127686	-0.289552
1048	0.127808	-0.268949
1049	0.12793	-0.249043
1050	0.128052	-0.228485
1051	0.128174	-0.207254
1052	0.128296	-0.186095
1053	0.128418	-0.16491
1054	0.12854	-0.143733
1055	0.128662	-0.122538
1056	0.128784	-0.101541
1057	0.128906	-0.0804625
1058	0.129028	-0.0591425
1059	0.12915	-0.0381091
1060	0.129272	-0.0174249
1061	0.129395	0.00310711
1062	0.129517	0.023657
1063	0.129639	0.0441801
1064	0.129761	0.0644434
1065	0.129883	0.0845904
1066	0.130005	0.104621
1067	0.130127	0.124607
1068	0.130249	0.144933
1069	0.130371	0.165644
1070	0.130493	0.186561
1071	0.130615	0.20712
1072	0.130737	0.226568
1073	0.130859	0.245247
1074	0.130981	0.263961
1075	0.131104	0.282523
1076	0.131226	0.300754
1077	0.131348	0.318886
1078	0.13147	0.337018
1079	0.131592	0.355339
1080	0.131714	0.374814
1081	0.131836	0.396913
1082	0.131958	0.418009
1083	0.13208	0.434225
1084	0.132202	0.450692
1085	0.132324	0.468744
1086	0.132446	0.485211
1087	0.132568	0.501418
1088	0.13269	0.516649
1089	0.132812	0.531316
1090	0.132935	0.54635
1091	0.133057	0.560453
1092	0.133179	0.575021
1093	0.133301	0.589482
1094	0.133423	0.603066
1095	0.133545	0.616981
1096	0.133667	0.630421
1097	0.133789	0.643297
1098	0.133911	0.655833
1099	0.134033	0.667966
1100	0.134155	0.680054
1101	0.134277	0.691695
1102	0.134399	0.702995
1103	0.134521	0.713731
1104	0.134644	0.723966
1105	0.134766	0.734111
1106	0.134888	0.744659
1107	0.13501	0.757723
1108	0.135132	0.777467
1109	0.135254	0.809156
1110	0.135376	0.829957
1111	0.135498	0.830924
1112	0.13562	0.842573
1113	0.135742	0.853318
1114	0.135864	0.857939
1115	0.135986	0.86606
1116	0.136108	0.867806
1117	0.13623	0.873608
1118	0.136353	0.877629
1119	0.136475	0.879088
1120	0.136597	0.884255
1121	0.136719	0.88618
1122	0.136841	0.888875
1123	0.136963	0.890326
1124	0.137085	0.891248
1125	0.137207	0.892314
1126	0.137329	0.891418
1127	0.137451	0.891132
1128	0.137573	0.890236
1129	0.137695	0.889583
1130	0.137817	0.889045
1131	0.137939	0.88798
1132	0.138062	0.886296
1133	0.138184	0.883655
1134	0.138306	0.880933
1135	0.138428	0.877136
1136	0.13855	0.873026
1137	0.138672	0.868585
1138	0.138794	0.863383
1139	0.138916	0.857939
1140	0.139038	0.850533
1141	0.13916	0.842922
1142	0.139282	0.837586
1143	0.139404	0.831837
1144	0.139526	0.825265
1145	0.139648	0.819256
1146	0.139771	0.812657
1147	0.139893	0.805807
1148	0.140015	0.798715
1149	0.140137	0.790066
1150	0.140259	0.781174
1151	0.140381	0.773151
1152	0.140503	0.764089
1153	0.140625	0.754043
1154	0.140747	0.74448
1155	0.140869	0.734988
1156	0.140991	0.725318
1157	0.141113	0.71477
1158	0.141235	0.703469
1159	0.141357	0.691981
1160	0.141479	0.680108
1161	0.141602	0.667993
1162	0.141724	0.655439
1163	0.141846	0.642661
1164	0.141968	0.629875
1165	0.14209	0.617249
1166	0.142212	0.605054
1167	0.142334	0.593476
1168	0.142456	0.582256
1169	0.142578	0.570007
1170	0.1427	0.557301
1171	0.142822	0.545016
1172	0.142944	0.532175
1173	0.143066	0.518305
1174	0.143188	0.503674
1175	0.143311	0.489195
1176	0.143433	0.474313
1177	0.143555	0.458921
1178	0.143677	0.443636
1179	0.143799	0.427886
1180	0.143921	0.412082
1181	0.144043	0.396161
1182	0.144165	0.379918
1183	0.144287	0.363756
1184	0.144409	0.347423
1185	0.144531	0.330804
1186	0.144653	0.313997
1187	0.144775	0.296886
1188	0.144897	0.279497
1189	0.14502	0.261955
1190	0.145142	0.244163
1191	0.145264	0.226291
1192	0.145386	0.208275
1193	0.145508	0.190098
1194	0.14563	0.171912
1195	0.145752	0.1536
1196	0.145874	0.135298
1197	0.145996	0.116942
1198	0.146118	0.0986575
1199	0.14624	0.0807759
1200	0.146362	0.0630108
1201	0.146484	0.0454068
1202	0.146606	0.0275163
1203	0.146729	0.00878408
1204	0.146851	-0.0100556
1205	0.146973	-0.0288594
1206	0.147095	-0.0476006
1207	0.147217	-0.0659836
1208	0.147339	-0.0843755
1209	0.147461	-0.102929
1210	0.147583	-0.121625
1211	0.147705	-0.140205
1212	0.147827	-0.158749
1213	0.147949	-0.177347
1214	0.148071	-0.195632
1215	0.148193	-0.213737
1216	0.148315	-0.231842
1217	0.148437	-0.249948
1218	0.14856	-0.26825
1219	0.148682	-0.286562
1220	0.148804	-0.304479
1221	0.148926	-0.321931
1222	0.149048	-0.338908
1223	0.14917	-0.354819
1224	0.149292	-0.368887
1225	0.149414	-0.383536
1226	0.149536	-0.399617
1227	0.149658	-0.41492
1228	0.14978	-0.431638
1229	0.149902	-0.45011
1230	0.150024	-0.470526
1231	0.150146	-0.492589
1232	0.150269	-0.510685
1233	0.150391	-0.526319
1234	0.150513	-0.542491
1235	0.150635	-0.557776
1236	0.150757	-0.572854
1237	0.150879	-0.587503
1238	0.151001	-0.602314
1239	0.151123	-0.617455
1240	0.151245	-0.631872
1241	0.151367	-0.646467
1242	0.151489	-0.660794
1243	0.151611	-0.674386
1244	0.151733	-0.687468
1245	0.151855	-0.6997
1246	0.151978	-0.711412
1247	0.1521	-0.722811
1248	0.152222	-0.734263
1249	0.152344	-0.745912
1250	0.152466	-0.757445
1251	0.152588	-0.768441
1252	0.15271	-0.778658
1253	0.152832	-0.787979
1254	0.152954	-0.79542
1255	0.153076	-0.801984
1256	0.153198	-0.808646
1257	0.15332	-0.814493
1258	0.153442	-0.819937
1259	0.153564	-0.825327
1260	0.153687	-0.830771
1261	0.153809	-0.836153
1262	0.153931	-0.841337
1263	0.154053	-0.847444
1264	0.154175	-0.856192
1265	0.154297	-0.864762
1266	0.154419	-0.868424
1267	0.154541	-0.871907
1268	0.154663	-0.876518
1269	0.154785	-0.878184
1270	0.154907	-0.880414
1271	0.155029	-0.882974
1272	0.155151	-0.88473
1273	0.155273	-0.885974
1274	0.155396	-0.885517
1275	0.155518	-0.886207
1276	0.15564	-0.886637
1277	0.155762	-0.885446
1278	0.155884	-0.885177
1279	0.156006	-0.885258
1280	0.156128	-0.88524
1281	0.15625	-0.885016
1282	0.156372	-0.884273
1283	0.156494	-0.882697
1284	0.156616	-0.879778
1285	0.156738	-0.87582
1286	0.15686	-0.871513
1287	0.156982	-0.866964
1288	0.157104	-0.86186
1289	0.157227	-0.857142
1290	0.157349	-0.852315
1291	0.157471	-0.846217
1292	0.157593	-0.839466
1293	0.157715	-0.832383
1294	0.157837	-0.825336
1295	0.157959	-0.818298
1296	0.158081	-0.810347
1297	0.158203	-0.801303
1298	0.158325	-0.792053
1299	0.158447	-0.782634
1300	0.158569	-0.772354
1301	0.158691	-0.761233
1302	0.158813	-0.749342
1303	0.158936	-0.736806
1304	0.159058	-0.723939
1305	0.15918	-0.710776
1306	0.159302	-0.697139
1307	0.159424	-0.683063
1308	0.159546	-0.669005
1309	0.159668	-0.654768
1310	0.15979	-0.639868
1311	0.159912	-0.625093
1312	0.160034	-0.610256
1313	0.160156	-0.594246
1314	0.160278	-0.577896
1315	0.1604	-0.561312
1316	0.160522	-0.544111
1317	0.160645	-0.527161
1318	0.160767	-0.510014
1319	0.160889	-0.492267
1320	0.161011	-0.473991
1321	0.161133	-0.455053
1322	0.161255	-0.435971
1323	0.161377	-0.416675
1324	0.161499	-0.397209
1325	0.161621	-0.378091
1326	0.161743	-0.358903
1327	0.161865	-0.339015
1328	0.161987	-0.319065
1329	0.162109	-0.299035
1330	0.162231	-0.278449
1331	0.162354	-0.25823
1332	0.162476	-0.23794
1333	0.162598	-0.217354
1334	0.16272	-0.196751
1335	0.162842	-0.175511
1336	0.162964	-0.154451
1337	0.163086	-0.133445
1338	0.163208	-0.11242
1339	0.16333	-0.091709
1340	0.163452	-0.0706308
1341	0.163574	-0.049857
1342	0.163696	-0.0293161
1343	0.163818	-0.00888257
1344	0.16394	0.0112644
1345	0.164062	0.03168
1346	0.164185	0.0519523
1347	0.164307	0.0720456
1348	0.164429	0.0921925
1349	0.164551	0.112277
1350	0.164673	0.132683
1351	0.164795	0.153314
1352	0.164917	0.174115
1353	0.165039	0.194853
1354	0.165161	0.214874
1355	0.165283	0.234609
1356	0.165405	0.253789
1357	0.165527	0.272297
1358	0.165649	0.290833
1359	0.165771	0.309054
1360	0.165894	0.326927
1361	0.166016	0.34514
1362	0.166138	0.364266
1363	0.16626	0.387269
1364	0.166382	0.413022
1365	0.166504	0.430885
1366	0.166626	0.445418
1367	0.166748	0.464097
1368	0.16687	0.479184
1369	0.166992	0.494514
1370	0.167114	0.510739
1371	0.167236	0.525325
1372	0.167358	0.541873
1373	0.16748	0.55774
1374	0.167603	0.573454
1375	0.167725	0.58788
1376	0.167847	0.601803
1377	0.167969	0.616757
1378	0.168091	0.63009
1379	0.168213	0.643431
1380	0.168335	0.656478
1381	0.168457	0.669273
1382	0.168579	0.681997
1383	0.168701	0.693306
1384	0.168823	0.70475
1385	0.168945	0.716346
1386	0.169067	0.727332
1387	0.169189	0.737648
1388	0.169312	0.748321
1389	0.169434	0.7598
1390	0.169556	0.771548
1391	0.169678	0.786063
1392	0.1698	0.803792
1393	0.169922	0.820197
1394	0.170044	0.829061
1395	0.170166	0.835302
1396	0.170288	0.844633
1397	0.17041	0.849862
1398	0.170532	0.854948
1399	0.170654	0.861207
1400	0.170776	0.864663
1401	0.170898	0.869364
1402	0.171021	0.87317
1403	0.171143	0.877629
1404	0.171265	0.882169
1405	0.171387	0.884219
1406	0.171509	0.886135
1407	0.171631	0.886744
1408	0.171753	0.886467
1409	0.171875	0.884765
1410	0.171997	0.882903
1411	0.172119	0.882428
1412	0.172241	0.88164
1413	0.172363	0.881748
1414	0.172485	0.880808
1415	0.172607	0.878094
1416	0.172729	0.875614
1417	0.172852	0.871647
1418	0.172974	0.867206
1419	0.173096	0.862998
1420	0.173218	0.85793
1421	0.17334	0.852808
1422	0.173462	0.845967
1423	0.173584	0.837532
1424	0.173706	0.832321
1425	0.173828	0.828694
1426	0.17395	0.822542
1427	0.174072	0.816481
1428	0.174194	0.810526
1429	0.174316	0.804643
1430	0.174438	0.80005
1431	0.174561	0.793853
1432	0.174683	0.786332
1433	0.174805	0.778783
1434	0.174927	0.77042
1435	0.175049	0.761994
1436	0.175171	0.753631
1437	0.175293	0.744775
1438	0.175415	0.736099
1439	0.175537	0.727717
1440	0.175659	0.718853
1441	0.175781	0.709057
1442	0.175903	0.698616
1443	0.176025	0.687988
1444	0.176147	0.676446
1445	0.17627	0.663892
1446	0.176392	0.651356
1447	0.176514	0.639035
1448	0.176636	0.626669
1449	0.176758	0.613972
1450	0.17688	0.601239
1451	0.177002	0.588506
1452	0.177124	0.575514
1453	0.177246	0.562477
1454	0.177368	0.549009
1455	0.17749	0.535014
1456	0.177612	0.520616
1457	0.177734	0.505778
1458	0.177856	0.490646
1459	0.177979	0.475173
1460	0.178101	0.459378
1461	0.178223	0.443448
1462	0.178345	0.427483
1463	0.178467	0.411124
1464	0.178589	0.394227
1465	0.178711	0.377268
1466	0.178833	0.360398
1467	0.178955	0.343
1468	0.179077	0.325127
1469	0.179199	0.307282
1470	0.179321	0.289293
1471	0.179443	0.271151
1472	0.179565	0.252965
1473	0.179687	0.234627
1474	0.17981	0.216244
1475	0.179932	0.197834
1476	0.180054	0.179398
1477	0.180176	0.160898
1478	0.180298	0.142354
1479	0.18042	0.123828
1480	0.180542	0.10531
1481	0.180664	0.0868916
1482	0.180786	0.0685445
1483	0.180908	0.0501077
1484	0.18103	0.031474
1485	0.181152	0.0125628
1486	0.181274	-0.00662611
1487	0.181396	-0.0259403
1488	0.181519	-0.0448695
1489	0.181641	-0.0632615
1490	0.181763	-0.0816892
1491	0.181885	-0.100287
1492	0.182007	-0.118966
1493	0.182129	-0.137653
1494	0.182251	-0.15626
1495	0.182373	-0.174894
1496	0.182495	-0.193438
1497	0.182617	-0.211794
1498	0.182739	-0.230007
1499	0.182861	-0.248175
1500	0.182983	-0.266379
1501	0.183105	-0.284233
1502	0.183228	-0.301784
1503	0.18335	-0.319101
1504	0.183472	-0.335693
1505	0.183594	-0.350853
1506	0.183716	-0.364553
1507	0.183838	-0.379855
1508	0.18396	-0.396349
1509	0.184082	-0.411043
1510	0.184204	-0.426489
1511	0.184326	-0.44275
1512	0.184448	-0.461061
1513	0.18457	-0.483536
1514	0.184692	-0.503513
1515	0.184814	-0.520195
1516	0.184937	-0.537315
1517	0.185059	-0.552143
1518	0.185181	-0.566479
1519	0.185303	-0.582301
1520	0.185425	-0.597326
1521	0.185547	-0.612468
1522	0.185669	-0.627806
1523	0.185791	-0.642939
1524	0.185913	-0.657776
1525	0.186035	-0.671575
1526	0.186157	-0.684773
1527	0.186279	-0.697622
1528	0.186401	-0.710212
1529	0.186523	-0.72213
1530	0.186646	-0.733636
1531	0.186768	-0.745617
1532	0.18689	-0.75698
1533	0.187012	-0.766785
1534	0.187134	-0.775488
1535	0.187256	-0.783789
1536	0.187378	-0.792456
1537	0.1875	-0.800676
1538	0.187622	-0.808198
1539	0.187744	-0.815934
1540	0.187866	-0.822614
1541	0.187988	-0.828219
1542	0.18811	-0.833905
1543	0.188232	-0.839618
1544	0.188354	-0.84568
1545	0.188477	-0.851545
1546	0.188599	-0.859273
1547	0.188721	-0.86854
1548	0.188843	-0.872758
1549	0.188965	-0.875865
1550	0.189087	-0.881264
1551	0.189209	-0.883753
1552	0.189331	-0.88618
1553	0.189453	-0.888857
1554	0.189575	-0.890039
1555	0.189697	-0.89132
1556	0.189819	-0.892242
1557	0.189941	-0.893809
1558	0.190063	-0.894337
1559	0.190186	-0.892779
1560	0.190308	-0.891266
1561	0.19043	-0.891132
1562	0.190552	-0.891463
1563	0.190674	-0.89106
1564	0.190796	-0.891024
1565	0.190918	-0.889896
1566	0.19104	-0.88772
1567	0.191162	-0.885294
1568	0.191284	-0.881372
1569	0.191406	-0.876536
1570	0.191528	-0.87085
1571	0.19165	-0.8652
1572	0.191772	-0.85972
1573	0.191895	-0.854428
1574	0.192017	-0.848725
1575	0.192139	-0.841006
1576	0.192261	-0.833592
1577	0.192383	-0.826626
1578	0.192505	-0.818683
1579	0.192627	-0.809881
1580	0.192749	-0.800506
1581	0.192871	-0.79157
1582	0.192993	-0.781577
1583	0.193115	-0.770313
1584	0.193237	-0.758296
1585	0.193359	-0.745026
1586	0.193481	-0.731863
1587	0.193604	-0.718701
1588	0.193726	-0.705135
1589	0.193848	-0.69131
1590	0.19397	-0.676911
1591	0.194092	-0.662146
1592	0.194214	-0.646915
1593	0.194336	-0.631809
1594	0.194458	-0.617187
1595	0.19458	-0.601821
1596	0.194702	-0.585355
1597	0.194824	-0.568798
1598	0.194946	-0.552224
1599	0.195068	-0.534951
1600	0.19519	-0.517392
1601	0.195312	-0.499931
1602	0.195435	-0.482157
1603	0.195557	-0.463631
1604	0.195679	-0.44446
1605	0.195801	-0.425038
1606	0.195923	-0.405841
1607	0.196045	-0.386768
1608	0.196167	-0.367185
1609	0.196289	-0.347047
1610	0.196411	-0.327008
1611	0.196533	-0.306914
1612	0.196655	-0.286042
1613	0.196777	-0.265483
1614	0.196899	-0.245229
1615	0.197021	-0.224491
1616	0.197144	-0.203887
1617	0.197266	-0.182711
1618	0.197388	-0.16148
1619	0.19751	-0.140877
1620	0.197632	-0.120013
1621	0.197754	-0.0990783
1622	0.197876	-0.0780449
1623	0.197998	-0.0568771
1624	0.19812	-0.0358974
1625	0.198242	-0.015258
1626	0.198364	0.00513972
1627	0.198486	0.0254747
1628	0.198608	0.0456038
1629	0.19873	0.0656791
1630	0.198853	0.0857097
1631	0.198975	0.105642
1632	0.199097	0.125905
1633	0.199219	0.146706
1634	0.199341	0.167999
1635	0.199463	0.188764
1636	0.199585	0.208311
1637	0.199707	0.227688
1638	0.199829	0.246885
1639	0.199951	0.265761
1640	0.200073	0.284592
1641	0.200195	0.302849
1642	0.200317	0.321098
1643	0.200439	0.339168
1644	0.200562	0.357148
1645	0.200684	0.376292
1646	0.200806	0.397047
1647	0.200928	0.418188
1648	0.20105	0.437341
1649	0.201172	0.455859
1650	0.201294	0.474143
1651	0.201416	0.489983
1652	0.201538	0.50662
1653	0.20166	0.524206
1654	0.201782	0.539348
1655	0.201904	0.55431
1656	0.202026	0.569559
1657	0.202148	0.584728
1658	0.202271	0.600523
1659	0.202393	0.615145
1660	0.202515	0.62974
1661	0.202637	0.644121
1662	0.202759	0.6568
1663	0.202881	0.669685
1664	0.203003	0.682875
1665	0.203125	0.695249
1666	0.203247	0.706809
1667	0.203369	0.717805
1668	0.203491	0.728165
1669	0.203613	0.738086
1670	0.203735	0.748518
1671	0.203857	0.759657
1672	0.203979	0.77119
1673	0.204102	0.784174
1674	0.204224	0.79902
1675	0.204346	0.812218
1676	0.204468	0.823089
1677	0.20459	0.833332
1678	0.204712	0.841328
1679	0.204834	0.847113
1680	0.204956	0.852369
1681	0.205078	0.857885
1682	0.2052	0.863096
1683	0.205322	0.867466
1684	0.205444	0.871755
1685	0.205566	0.877154
1686	0.205688	0.882948
1687	0.205811	0.886905
1688	0.205933	0.890138
1689	0.206055	0.89269
1690	0.206177	0.893326
1691	0.206299	0.892618
1692	0.206421	0.891087
1693	0.206543	0.889968
1694	0.206665	0.888983
1695	0.206787	0.888275
1696	0.206909	0.887962
1697	0.207031	0.886144
1698	0.207153	0.883136
1699	0.207275	0.879626
1700	0.207397	0.875757
1701	0.20752	0.872185
1702	0.207642	0.868093
1703	0.207764	0.863275
1704	0.207886	0.857661
1705	0.208008	0.849808
1706	0.20813	0.842869
1707	0.208252	0.83798
1708	0.208374	0.830906
1709	0.208496	0.82419
1710	0.208618	0.818406
1711	0.20874	0.811511
1712	0.208862	0.806309
1713	0.208984	0.800667
1714	0.209106	0.792331
1715	0.209229	0.783063
1716	0.209351	0.773858
1717	0.209473	0.764645
1718	0.209595	0.755001
1719	0.209717	0.745456
1720	0.209839	0.735946
1721	0.209961	0.726276
1722	0.210083	0.71588
1723	0.210205	0.704795
1724	0.210327	0.693799
1725	0.210449	0.68249
1726	0.210571	0.670831
1727	0.210693	0.658788
1728	0.210815	0.646879
1729	0.210937	0.635409
1730	0.21106	0.623867
1731	0.211182	0.611966
1732	0.211304	0.599457
1733	0.211426	0.587074
1734	0.211548	0.574636
1735	0.21167	0.561375
1736	0.211792	0.547344
1737	0.211914	0.532453
1738	0.212036	0.51724
1739	0.212158	0.501803
1740	0.21228	0.486312
1741	0.212402	0.471072
1742	0.212524	0.455411
1743	0.212646	0.439571
1744	0.212769	0.423919
1745	0.212891	0.408052
1746	0.213013	0.392042
1747	0.213135	0.37588
1748	0.213257	0.359306
1749	0.213379	0.342319
1750	0.213501	0.325262
1751	0.213623	0.308186
1752	0.213745	0.290913
1753	0.213867	0.273578
1754	0.213989	0.256162
1755	0.214111	0.238827
1756	0.214233	0.221679
1757	0.214355	0.204487
1758	0.214478	0.187268
1759	0.2146	0.16987
1760	0.214722	0.152042
1761	0.214844	0.133767
1762	0.214966	0.115447
1763	0.215088	0.0974845
1764	0.21521	0.0797372
1765	0.215332	0.0618109
1766	0.215454	0.0437324
1767	0.215576	0.0253135
1768	0.215698	0.00630376
1769	0.21582	-0.0129388
1770	0.215942	-0.032065
1771	0.216064	-0.0507883
1772	0.216187	-0.0692966
1773	0.216309	-0.0879661
1774	0.216431	-0.10677
1775	0.216553	-0.125574
1776	0.216675	-0.1441
1777	0.216797	-0.162492
1778	0.216919	-0.180866
1779	0.217041	-0.199097
1780	0.217163	-0.217104
1781	0.217285	-0.234949
1782	0.217407	-0.252858
1783	0.217529	-0.270722
1784	0.217651	-0.288451
1785	0.217773	-0.305759
1786	0.217896	-0.321438
1787	0.218018	-0.336902
1788	0.21814	-0.354461
1789	0.218262	-0.371224
1790	0.218384	-0.386911
1791	0.218506	-0.402966
1792	0.218628	-0.418359
1793	0.21875	-0.434592
1794	0.218872	-0.451973
1795	0.218994	-0.470705
1796	0.219116	-0.490664
1797	0.219238	-0.50928
1798	0.21936	-0.525236
1799	0.219482	-0.539939
1800	0.219604	-0.555456
1801	0.219727	-0.571055
1802	0.219849	-0.586751
1803	0.219971	-0.602761
1804	0.220093	-0.618557
1805	0.220215	-0.63437
1806	0.220337	-0.649332
1807	0.220459	-0.663417
1808	0.220581	-0.676356
1809	0.220703	-0.688462
1810	0.220825	-0.700917
1811	0.220947	-0.713158
1812	0.221069	-0.725022
1813	0.221191	-0.736242
1814	0.221313	-0.746611
1815	0.221436	-0.756523
1816	0.221558	-0.766033
1817	0.22168	-0.775237
1818	0.221802	-0.783744
1819	0.221924	-0.791695
1820	0.222046	-0.798796
1821	0.222168	-0.804876
1822	0.22229	-0.811045
1823	0.222412	-0.817403
1824	0.222534	-0.823357
1825	0.222656	-0.828927
1826	0.222778	-0.834631
1827	0.2229	-0.840227
1828	0.223022	-0.846576
1829	0.223145	-0.856354
1830	0.223267	-0.865371
1831	0.223389	-0.869597
1832	0.223511	-0.875014
1833	0.223633	-0.880593
1834	0.223755	-0.882894
1835	0.223877	-0.88567
1836	0.223999	-0.888437
1837	0.224121	-0.890774
1838	0.224243	-0.892967
1839	0.224365	-0.894812
1840	0.224487	-0.89671
1841	0.224609	-0.897024
1842	0.224731	-0.896558
1843	0.224854	-0.896433
1844	0.224976	-0.896683
1845	0.225098	-0.897158
1846	0.22522	-0.896576
1847	0.225342	-0.895197
1848	0.225464	-0.892949
1849	0.225586	-0.889072
1850	0.225708	-0.883825
1851	0.22583	-0.878623
1852	0.225952	-0.874092
1853	0.226074	-0.868836
1854	0.226196	-0.862989
1855	0.226318	-0.8569
1856	0.22644	-0.850327
1857	0.226562	-0.84363
1858	0.226685	-0.836171
1859	0.226807	-0.828076
1860	0.226929	-0.819946
1861	0.227051	-0.811654
1862	0.227173	-0.803076
1863	0.227295	-0.794211
1864	0.227417	-0.785168
1865	0.227539	-0.775049
1866	0.227661	-0.763821
1867	0.227783	-0.751822
1868	0.227905	-0.738883
1869	0.228027	-0.725586
1870	0.228149	-0.711716
1871	0.228271	-0.697363
1872	0.228394	-0.683009
1873	0.228516	-0.668548
1874	0.228638	-0.653577
1875	0.22876	-0.63814
1876	0.228882	-0.623455
1877	0.229004	-0.608895
1878	0.229126	-0.592795
1879	0.229248	-0.576203
1880	0.22937	-0.559736
1881	0.229492	-0.542446
1882	0.229614	-0.525334
1883	0.229736	-0.50825
1884	0.229858	-0.490556
1885	0.22998	-0.472433
1886	0.230103	-0.453405
1887	0.230225	-0.434279
1888	0.230347	-0.414893
1889	0.230469	-0.395167
1890	0.230591	-0.376023
1891	0.230713	-0.356736
1892	0.230835	-0.336696
1893	0.230957	-0.316486
1894	0.231079	-0.29634
1895	0.231201	-0.275619
1896	0.231323	-0.255141
1897	0.231445	-0.234967
1898	0.231567	-0.214409
1899	0.231689	-0.19376
1900	0.231812	-0.172404
1901	0.231934	-0.151165
1902	0.232056	-0.130311
1903	0.232178	-0.109206
1904	0.2323	-0.0883243
1905	0.232422	-0.0673446
1906	0.232544	-0.0466246
1907	0.232666	-0.0262806
1908	0.232788	-0.00594559
1909	0.23291	0.014282
1910	0.233032	0.0345006
1911	0.233154	0.0544147
1912	0.233276	0.0743557
1913	0.233398	0.0943953
1914	0.233521	0.114247
1915	0.233643	0.134322
1916	0.233765	0.154693
1917	0.233887	0.175198
1918	0.234009	0.195757
1919	0.234131	0.215922
1920	0.234253	0.235012
1921	0.234375	0.253306
1922	0.234497	0.271635
1923	0.234619	0.289713
1924	0.234741	0.307523
1925	0.234863	0.325315
1926	0.234985	0.342866
1927	0.235107	0.360667
1928	0.235229	0.380124
1929	0.235352	0.402465
1930	0.235474	0.4234
1931	0.235596	0.439947
1932	0.235718	0.456817
1933	0.23584	0.473302
1934	0.235962	0.48813
1935	0.236084	0.503808
1936	0.236206	0.519147
1937	0.236328	0.535632
1938	0.23645	0.552484
1939	0.236572	0.567419
1940	0.236694	0.582776
1941	0.236816	0.597667
1942	0.236938	0.611223
1943	0.237061	0.624547
1944	0.237183	0.637405
1945	0.237305	0.65029
1946	0.237427	0.663381
1947	0.237549	0.67641
1948	0.237671	0.688919
1949	0.237793	0.700452
1950	0.237915	0.711734
1951	0.238037	0.722631
1952	0.238159	0.733233
1953	0.238281	0.744587
1954	0.238403	0.757401
1955	0.238525	0.77316
1956	0.238647	0.794838
1957	0.23877	0.811941
1958	0.238892	0.816525
1959	0.239014	0.826294
1960	0.239136	0.83686
1961	0.239258	0.840854
1962	0.23938	0.848832
1963	0.239502	0.854276
1964	0.239624	0.859434
1965	0.239746	0.865424
1966	0.239868	0.869561
1967	0.23999	0.875525
1968	0.240112	0.879948
1969	0.240234	0.884353
1970	0.240356	0.888374
1971	0.240479	0.89072
1972	0.240601	0.891973
1973	0.240723	0.891302
1974	0.240845	0.89038
1975	0.240967	0.889905
1976	0.241089	0.889484
1977	0.241211	0.888454
1978	0.241333	0.887998
1979	0.241455	0.88712
1980	0.241577	0.884926
1981	0.241699	0.882679
1982	0.241821	0.879044
1983	0.241943	0.874853
1984	0.242065	0.870385
1985	0.242187	0.865093
1986	0.24231	0.860061
1987	0.242432	0.853864
1988	0.242554	0.846602
1989	0.242676	0.841597
1990	0.242798	0.837102
1991	0.24292	0.830574
1992	0.243042	0.825032
1993	0.243164	0.82034
1994	0.243286	0.815388
1995	0.243408	0.80964
1996	0.24353	0.802763
1997	0.243652	0.796432
1998	0.243774	0.788678
1999	0.243896	0.779437
2000	0.244019	0.770384
[truncated: 14,385 more rows]
