# Supplementary material for: Intelligently chosen interventions have potential to outperform the diode bridge in power conditioning
Source: Sci Rep. 2019 Jun 20;9:8994. doi: 10.1038/s41598-019-45103-4 (PMC6586793; doi:10.1038/s41598-019-45103-4)
Supplement: Supplementary file 3 — Supplementary Dataset 2 [file 41598_2019_45103_MOESM3_ESM.xlsx]

## Sheet: Sheet1
1	0	0.319835
2	0.00012207	0.33495
3	0.000244141	0.349975
4	0.000366211	0.364991
5	0.000488281	0.380079
6	0.000610352	0.394898
7	0.000732422	0.409145
8	0.000854492	0.423892
9	0.000976562	0.439598
10	0.00109863	0.454211
11	0.0012207	0.467634
12	0.00134277	0.481575
13	0.00146484	0.495947
14	0.00158691	0.510587
15	0.00170898	0.525325
16	0.00183105	0.540118
17	0.00195312	0.55525
18	0.0020752	0.571198
19	0.00219727	0.588435
20	0.00231934	0.606012
21	0.00244141	0.622685
22	0.00256348	0.637862
23	0.00268555	0.651213
24	0.00280762	0.662146
25	0.00292969	0.670608
26	0.00305176	0.677072
27	0.00317383	0.682373
28	0.0032959	0.688095
29	0.00341797	0.695384
30	0.00354004	0.704732
31	0.00366211	0.716211
32	0.00378418	0.725685
33	0.00390625	0.731281
34	0.00402832	0.738319
35	0.00415039	0.745501
36	0.00427246	0.751983
37	0.00439453	0.759424
38	0.0045166	0.765379
39	0.00463867	0.771351
40	0.00476074	0.777216
41	0.00488281	0.783207
42	0.00500488	0.790486
43	0.00512695	0.798357
44	0.00524902	0.807544
45	0.00537109	0.817564
46	0.00549316	0.830118
47	0.00561523	0.846567
48	0.0057373	0.86024
49	0.00585937	0.868531
50	0.00598145	0.878363
51	0.00610352	0.888929
52	0.00622559	0.89817
53	0.00634766	0.906596
54	0.00646973	0.910759
55	0.0065918	0.912819
56	0.00671387	0.911717
57	0.00683594	0.908216
58	0.00695801	0.906327
59	0.00708008	0.901859
60	0.00720215	0.89628
61	0.00732422	0.8908
62	0.00744629	0.883861
63	0.00756836	0.877969
64	0.00769043	0.871083
65	0.0078125	0.862792
66	0.00793457	0.853846
67	0.00805664	0.843361
68	0.00817871	0.832894
69	0.00830078	0.821961
70	0.00842285	0.810786
71	0.00854492	0.800327
72	0.00866699	0.790137
73	0.00878906	0.780538
74	0.00891113	0.771038
75	0.0090332	0.761869
76	0.00915527	0.752449
77	0.00927734	0.741874
78	0.00939941	0.731129
79	0.00952148	0.720097
80	0.00964355	0.70886
81	0.00976562	0.697721
82	0.0098877	0.685973
83	0.0100098	0.673616
84	0.0101318	0.660946
85	0.0102539	0.648267
86	0.010376	0.635426
87	0.010498	0.62195
88	0.0106201	0.608788
89	0.0107422	0.596341
90	0.0108643	0.582113
91	0.0109863	0.566381
92	0.0111084	0.551615
93	0.0112305	0.536366
94	0.0113525	0.520481
95	0.0114746	0.504507
96	0.0115967	0.487727
97	0.0117187	0.470947
98	0.0118408	0.453593
99	0.0119629	0.435828
100	0.012085	0.418045
101	0.012207	0.399779
102	0.0123291	0.381458
103	0.0124512	0.362905
104	0.0125732	0.344155
105	0.0126953	0.325262
106	0.0128174	0.306279
107	0.0129395	0.287332
108	0.0130615	0.268232
109	0.0131836	0.249133
110	0.0133057	0.229774
111	0.0134277	0.210075
112	0.0135498	0.19068
113	0.0136719	0.17176
114	0.0137939	0.152687
115	0.013916	0.133337
116	0.0140381	0.114032
117	0.0141602	0.094637
118	0.0142822	0.0751974
119	0.0144043	0.0557758
120	0.0145264	0.0363989
121	0.0146484	0.0171384
122	0.0147705	-0.00219378
123	0.0148926	-0.0215528
124	0.0150146	-0.0409028
125	0.0151367	-0.060217
126	0.0152588	-0.0793164
127	0.0153809	-0.0982098
128	0.0155029	-0.116951
129	0.015625	-0.135629
130	0.0157471	-0.154281
131	0.0158691	-0.172852
132	0.0159912	-0.191396
133	0.0161133	-0.209976
134	0.0162354	-0.228485
135	0.0163574	-0.246563
136	0.0164795	-0.264283
137	0.0166016	-0.281968
138	0.0167236	-0.299456
139	0.0168457	-0.316612
140	0.0169678	-0.333508
141	0.0170898	-0.350226
142	0.0172119	-0.366782
143	0.017334	-0.383267
144	0.0174561	-0.399823
145	0.0175781	-0.416201
146	0.0177002	-0.432426
147	0.0178223	-0.448713
148	0.0179443	-0.465055
149	0.0180664	-0.481172
150	0.0181885	-0.496824
151	0.0183105	-0.512485
152	0.0184326	-0.528289
153	0.0185547	-0.54361
154	0.0186768	-0.558384
155	0.0187988	-0.57272
156	0.0189209	-0.586232
157	0.019043	-0.599144
158	0.019165	-0.61228
159	0.0192871	-0.626033
160	0.0194092	-0.639456
161	0.0195312	-0.649995
162	0.0196533	-0.658851
163	0.0197754	-0.668647
164	0.0198975	-0.678613
165	0.0200195	-0.688444
166	0.0201416	-0.696512
167	0.0202637	-0.70244
168	0.0203857	-0.707803
169	0.0205078	-0.7128
170	0.0206299	-0.719542
171	0.020752	-0.727637
172	0.020874	-0.735534
173	0.0209961	-0.743011
174	0.0211182	-0.749288
175	0.0212402	-0.755484
176	0.0213623	-0.761726
177	0.0214844	-0.768414
178	0.0216064	-0.776169
179	0.0217285	-0.783932
180	0.0218506	-0.791203
181	0.0219727	-0.798348
182	0.0220947	-0.806694
183	0.0222168	-0.81529
184	0.0223389	-0.822981
185	0.0224609	-0.830986
186	0.022583	-0.842886
187	0.0227051	-0.862433
188	0.0228271	-0.877065
189	0.0229492	-0.874531
190	0.0230713	-0.86931
191	0.0231934	-0.866481
192	0.0233154	-0.859962
193	0.0234375	-0.85484
194	0.0235596	-0.850686
195	0.0236816	-0.849101
196	0.0238037	-0.848635
197	0.0239258	-0.843665
198	0.0240479	-0.838203
199	0.0241699	-0.832777
200	0.024292	-0.826572
201	0.0244141	-0.820635
202	0.0245361	-0.814224
203	0.0246582	-0.808019
204	0.0247803	-0.802046
205	0.0249023	-0.796038
206	0.0250244	-0.790236
207	0.0251465	-0.783386
208	0.0252686	-0.775175
209	0.0253906	-0.766409
210	0.0255127	-0.75587
211	0.0256348	-0.74491
212	0.0257568	-0.734791
213	0.0258789	-0.724118
214	0.026001	-0.713274
215	0.026123	-0.702073
216	0.0262451	-0.691417
217	0.0263672	-0.681567
218	0.0264893	-0.671879
219	0.0266113	-0.66305
220	0.0267334	-0.65423
221	0.0268555	-0.646601
222	0.0269775	-0.639384
223	0.0270996	-0.628702
224	0.0272217	-0.61579
225	0.0273437	-0.603764
226	0.0274658	-0.594157
227	0.0275879	-0.590181
228	0.02771	-0.58368
229	0.027832	-0.567276
230	0.0279541	-0.554185
231	0.0280762	-0.540861
232	0.0281982	-0.523526
233	0.0283203	-0.512172
234	0.0284424	-0.500066
235	0.0285645	-0.48856
236	0.0286865	-0.480841
237	0.0288086	-0.476704
238	0.0289307	-0.474976
239	0.0290527	-0.463703
240	0.0291748	-0.446699
241	0.0292969	-0.430876
242	0.0294189	-0.411652
243	0.029541	-0.391093
244	0.0296631	-0.37185
245	0.0297852	-0.352303
246	0.0299072	-0.333132
247	0.0300293	-0.314302
248	0.0301514	-0.295435
249	0.0302734	-0.277088
250	0.0303955	-0.258911
251	0.0305176	-0.241432
252	0.0306396	-0.22467
253	0.0307617	-0.208167
254	0.0308838	-0.191692
255	0.0310059	-0.174813
256	0.0311279	-0.15771
257	0.03125	-0.139739
258	0.0313721	-0.121231
259	0.0314941	-0.10309
260	0.0316162	-0.0846441
261	0.0317383	-0.0661895
262	0.0318604	-0.0481826
263	0.0319824	-0.0303637
264	0.0321045	-0.0129926
265	0.0322266	0.0042622
266	0.0323486	0.0219378
267	0.0324707	0.0400074
268	0.0325928	0.0581307
269	0.0327148	0.0761555
270	0.0328369	0.0941625
271	0.032959	0.111999
272	0.0330811	0.129657
273	0.0332031	0.147234
274	0.0333252	0.164731
275	0.0334473	0.182066
276	0.0335693	0.199177
277	0.0336914	0.21611
278	0.0338135	0.232854
279	0.0339355	0.249491
280	0.0340576	0.266047
281	0.0341797	0.282371
282	0.0343018	0.298247
283	0.0344238	0.313585
284	0.0345459	0.328673
285	0.034668	0.343904
286	0.03479	0.359404
287	0.0349121	0.374949
288	0.0350342	0.390484
289	0.0351562	0.40593
290	0.0352783	0.420794
291	0.0354004	0.435855
292	0.0355225	0.450934
293	0.0356445	0.46492
294	0.0357666	0.479032
295	0.0358887	0.493269
296	0.0360107	0.507838
297	0.0361328	0.522971
298	0.0362549	0.537888
299	0.036377	0.553048
300	0.036499	0.568333
301	0.0366211	0.584692
302	0.0367432	0.602197
303	0.0368652	0.619613
304	0.0369873	0.636089
305	0.0371094	0.650881
306	0.0372314	0.66374
307	0.0373535	0.673428
308	0.0374756	0.681523
309	0.0375977	0.688516
310	0.0377197	0.693172
311	0.0378418	0.698231
312	0.0379639	0.704795
313	0.0380859	0.713418
314	0.038208	0.724852
315	0.0383301	0.734263
316	0.0384521	0.739976
317	0.0385742	0.746933
318	0.0386963	0.754132
319	0.0388184	0.760293
320	0.0389404	0.766982
321	0.0390625	0.773187
322	0.0391846	0.780297
323	0.0393066	0.788615
324	0.0394287	0.797095
325	0.0395508	0.805735
326	0.0396729	0.814027
327	0.0397949	0.822462
328	0.039917	0.832177
329	0.0400391	0.844283
330	0.0401611	0.858073
331	0.0402832	0.870707
332	0.0404053	0.881712
333	0.0405273	0.891571
334	0.0406494	0.89937
335	0.0407715	0.905423
336	0.0408936	0.907894
337	0.0410156	0.908467
338	0.0411377	0.910562
339	0.0412598	0.910607
340	0.0413818	0.909595
341	0.0415039	0.909166
342	0.041626	0.90596
343	0.041748	0.900417
344	0.0418701	0.894337
345	0.0419922	0.888705
346	0.0421143	0.88216
347	0.0422363	0.874289
348	0.0423584	0.865747
349	0.0424805	0.854849
350	0.0426025	0.843495
351	0.0427246	0.832231
352	0.0428467	0.820483
353	0.0429687	0.809801
354	0.0430908	0.799127
355	0.0432129	0.788884
356	0.043335	0.779446
357	0.043457	0.769713
358	0.0435791	0.759854
359	0.0437012	0.749413
360	0.0438232	0.738364
361	0.0439453	0.726965
362	0.0440674	0.715361
363	0.0441895	0.703434
364	0.0443115	0.69096
365	0.0444336	0.678084
366	0.0445557	0.664725
367	0.0446777	0.651383
368	0.0447998	0.638068
369	0.0449219	0.624198
370	0.0450439	0.610131
371	0.045166	0.596288
372	0.0452881	0.582435
373	0.0454102	0.568583
374	0.0455322	0.555331
375	0.0456543	0.541192
376	0.0457764	0.524797
377	0.0458984	0.508572
378	0.0460205	0.49249
379	0.0461426	0.475406
380	0.0462646	0.458366
381	0.0463867	0.440726
382	0.0465088	0.422773
383	0.0466309	0.404659
384	0.0467529	0.386114
385	0.046875	0.36774
386	0.0469971	0.349322
387	0.0471191	0.330885
388	0.0472412	0.312117
389	0.0473633	0.292946
390	0.0474854	0.273757
391	0.0476074	0.254228
392	0.0477295	0.23452
393	0.0478516	0.21474
394	0.0479736	0.194933
395	0.0480957	0.175583
396	0.0482178	0.156618
397	0.0483398	0.137456
398	0.0484619	0.118249
399	0.048584	0.0991679
400	0.0487061	0.07997
401	0.0488281	0.0607722
402	0.0489502	0.0415565
403	0.0490723	0.0223318
404	0.0491943	0.00314293
405	0.0493164	-0.0161265
406	0.0494385	-0.0354408
407	0.0495605	-0.0547908
408	0.0496826	-0.0739797
409	0.0498047	-0.0928372
410	0.0499268	-0.111677
411	0.0500488	-0.130615
412	0.0501709	-0.149446
413	0.050293	-0.168178
414	0.050415	-0.186749
415	0.0505371	-0.20523
416	0.0506592	-0.223649
417	0.0507812	-0.241683
418	0.0509033	-0.259189
419	0.0510254	-0.276399
420	0.0511475	-0.293465
421	0.0512695	-0.310317
422	0.0513916	-0.326936
423	0.0515137	-0.343277
424	0.0516357	-0.35952
425	0.0517578	-0.375942
426	0.0518799	-0.392436
427	0.052002	-0.408724
428	0.052124	-0.424644
429	0.0522461	-0.440395
430	0.0523682	-0.456324
431	0.0524902	-0.472549
432	0.0526123	-0.48864
433	0.0527344	-0.504399
434	0.0528564	-0.519989
435	0.0529785	-0.535372
436	0.0531006	-0.550523
437	0.0532227	-0.565046
438	0.0533447	-0.579042
439	0.0534668	-0.593118
440	0.0535889	-0.606961
441	0.0537109	-0.619909
442	0.053833	-0.631693
443	0.0539551	-0.642214
444	0.0540771	-0.651831
445	0.0541992	-0.660964
446	0.0543213	-0.670554
447	0.0544434	-0.681012
448	0.0545654	-0.689483
449	0.0546875	-0.693691
450	0.0548096	-0.696037
451	0.0549316	-0.700452
452	0.0550537	-0.707239
453	0.0551758	-0.716104
454	0.0552979	-0.726822
455	0.0554199	-0.736188
456	0.055542	-0.74388
457	0.0556641	-0.750828
458	0.0557861	-0.757186
459	0.0559082	-0.763481
460	0.0560303	-0.769032
461	0.0561523	-0.774548
462	0.0562744	-0.780153
463	0.0563965	-0.786224
464	0.0565186	-0.793674
465	0.0566406	-0.801742
466	0.0567627	-0.809738
467	0.0568848	-0.816937
468	0.0570068	-0.823295
469	0.0571289	-0.828022
470	0.057251	-0.830485
471	0.057373	-0.832956
472	0.0574951	-0.834613
473	0.0576172	-0.834228
474	0.0577393	-0.833592
475	0.0578613	-0.8325
476	0.0579834	-0.830458
477	0.0581055	-0.827906
478	0.0582275	-0.82804
479	0.0583496	-0.831076
480	0.0584717	-0.831309
481	0.0585937	-0.827825
482	0.0587158	-0.822516
483	0.0588379	-0.816651
484	0.05896	-0.81092
485	0.059082	-0.8045
486	0.0592041	-0.798142
487	0.0593262	-0.791704
488	0.0594482	-0.785705
489	0.0595703	-0.780699
490	0.0596924	-0.775014
491	0.0598145	-0.768173
492	0.0599365	-0.759747
493	0.0600586	-0.750801
494	0.0601807	-0.741964
495	0.0603027	-0.731917
496	0.0604248	-0.721449
497	0.0605469	-0.710713
498	0.0606689	-0.699762
499	0.060791	-0.689958
500	0.0609131	-0.681236
501	0.0610352	-0.672425
502	0.0611572	-0.663552
503	0.0612793	-0.655215
504	0.0614014	-0.647362
505	0.0615234	-0.638865
506	0.0616455	-0.627806
507	0.0617676	-0.615933
508	0.0618896	-0.605
509	0.0620117	-0.594559
510	0.0621338	-0.586751
511	0.0622559	-0.582212
512	0.0623779	-0.573741
513	0.0625	-0.55851
514	0.0626221	-0.544147
515	0.0627441	-0.530761
516	0.0628662	-0.517222
517	0.0629883	-0.505456
518	0.0631104	-0.494308
519	0.0632324	-0.48787
520	0.0633545	-0.487897
521	0.0634766	-0.486034
522	0.0635986	-0.470723
523	0.0637207	-0.449358
524	0.0638428	-0.431351
525	0.0639648	-0.409754
526	0.0640869	-0.38881
527	0.064209	-0.368466
528	0.0643311	-0.346599
529	0.0644531	-0.327858
530	0.0645752	-0.308186
531	0.0646973	-0.289051
532	0.0648193	-0.270659
533	0.0649414	-0.251998
534	0.0650635	-0.234914
535	0.0651855	-0.217587
536	0.0653076	-0.200682
537	0.0654297	-0.183579
538	0.0655518	-0.166154
539	0.0656738	-0.148667
540	0.0657959	-0.130212
541	0.065918	-0.11208
542	0.06604	-0.0940192
543	0.0661621	-0.0758242
544	0.0662842	-0.0580054
545	0.0664062	-0.0403924
546	0.0665283	-0.0232989
547	0.0666504	-0.00633958
548	0.0667725	0.0107182
549	0.0668945	0.0281431
550	0.0670166	0.0460336
551	0.0671387	0.0638435
552	0.0672607	0.0816803
553	0.0673828	0.0993917
554	0.0675049	0.116843
555	0.067627	0.134206
556	0.067749	0.151425
557	0.0678711	0.168661
558	0.0679932	0.18571
559	0.0681152	0.202464
560	0.0682373	0.219065
561	0.0683594	0.235639
562	0.0684814	0.252222
563	0.0686035	0.268626
564	0.0687256	0.284601
565	0.0688477	0.299894
566	0.0689697	0.314794
567	0.0690918	0.330088
568	0.0692139	0.34591
569	0.0693359	0.361634
570	0.069458	0.377071
571	0.0695801	0.392588
572	0.0697021	0.407694
573	0.0698242	0.422092
574	0.0699463	0.437324
575	0.0700684	0.452393
576	0.0701904	0.465887
577	0.0703125	0.479758
578	0.0704346	0.493905
579	0.0705566	0.508268
580	0.0706787	0.523087
581	0.0708008	0.537503
582	0.0709229	0.552367
583	0.0710449	0.568136
584	0.071167	0.585408
585	0.0712891	0.60372
586	0.0714111	0.621601
587	0.0715332	0.639339
588	0.0716553	0.656612
589	0.0717773	0.671288
590	0.0718994	0.682758
591	0.0720215	0.691301
592	0.0721436	0.695867
593	0.0722656	0.698921
594	0.0723877	0.703326
595	0.0725098	0.70886
596	0.0726318	0.716489
597	0.0727539	0.726347
598	0.072876	0.736573
599	0.072998	0.745402
600	0.0731201	0.752064
601	0.0732422	0.758421
602	0.0733643	0.765352
603	0.0734863	0.771692
604	0.0736084	0.778765
605	0.0737305	0.786457
606	0.0738525	0.793862
607	0.0739746	0.801491
608	0.0740967	0.808941
609	0.0742187	0.816284
610	0.0743408	0.824298
611	0.0744629	0.834998
612	0.074585	0.848205
613	0.074707	0.861269
614	0.0748291	0.873707
615	0.0749512	0.885258
616	0.0750732	0.89509
617	0.0751953	0.903157
618	0.0753174	0.909157
619	0.0754395	0.912694
620	0.0755615	0.915156
621	0.0756836	0.916248
622	0.0758057	0.913786
623	0.0759277	0.910115
624	0.0760498	0.907339
625	0.0761719	0.903784
626	0.0762939	0.898403
627	0.076416	0.891051
628	0.0765381	0.883476
629	0.0766602	0.876366
630	0.0767822	0.867779
631	0.0769043	0.858037
632	0.0770264	0.848053
633	0.0771484	0.837371
634	0.0772705	0.826259
635	0.0773926	0.815299
636	0.0775146	0.804527
637	0.0776367	0.794023
638	0.0777588	0.783995
639	0.0778809	0.77385
640	0.0780029	0.763409
641	0.078125	0.752753
642	0.0782471	0.741605
643	0.0783691	0.730511
644	0.0784912	0.719265
645	0.0786133	0.707436
646	0.0787353	0.695509
647	0.0788574	0.683555
648	0.0789795	0.671861
649	0.0791016	0.659406
650	0.0792236	0.64533
651	0.0793457	0.631872
652	0.0794678	0.618494
653	0.0795898	0.604355
654	0.0797119	0.590557
655	0.079834	0.576248
656	0.0799561	0.562029
657	0.0800781	0.54755
658	0.0802002	0.53188
659	0.0803223	0.516228
660	0.0804443	0.500236
661	0.0805664	0.483527
662	0.0806885	0.466675
663	0.0808105	0.449528
664	0.0809326	0.431897
665	0.0810547	0.41389
666	0.0811768	0.395534
667	0.0812988	0.377026
668	0.0814209	0.358294
669	0.081543	0.339302
670	0.081665	0.320256
671	0.0817871	0.301193
672	0.0819092	0.28221
673	0.0820312	0.263245
674	0.0821533	0.244074
675	0.0822754	0.224706
676	0.0823975	0.205427
677	0.0825195	0.186722
678	0.0826416	0.168115
679	0.0827637	0.148926
680	0.0828857	0.129612
681	0.0830078	0.110316
682	0.0831299	0.0909568
683	0.083252	0.0715799
684	0.083374	0.0521045
685	0.0834961	0.0327634
686	0.0836182	0.0133597
687	0.0837402	-0.00621422
688	0.0838623	-0.0257702
689	0.0839844	-0.0453889
690	0.0841064	-0.064927
691	0.0842285	-0.0841696
692	0.0843506	-0.103179
693	0.0844727	-0.122198
694	0.0845947	-0.141181
695	0.0847168	-0.159994
696	0.0848389	-0.178762
697	0.0849609	-0.197566
698	0.085083	-0.216343
699	0.0852051	-0.234869
700	0.0853271	-0.252912
701	0.0854492	-0.270686
702	0.0855713	-0.288254
703	0.0856934	-0.305464
704	0.0858154	-0.322414
705	0.0859375	-0.339132
706	0.0860596	-0.355616
707	0.0861816	-0.372191
708	0.0863037	-0.388944
709	0.0864258	-0.405482
710	0.0865478	-0.421752
711	0.0866699	-0.43778
712	0.086792	-0.453737
713	0.0869141	-0.470006
714	0.0870361	-0.486169
715	0.0871582	-0.502152
716	0.0872803	-0.518243
717	0.0874023	-0.533877
718	0.0875244	-0.548929
719	0.0876465	-0.563694
720	0.0877686	-0.578093
721	0.0878906	-0.591954
722	0.0880127	-0.605045
723	0.0881348	-0.61742
724	0.0882568	-0.629024
725	0.0883789	-0.639169
726	0.088501	-0.64798
727	0.088623	-0.657006
728	0.0887451	-0.666498
729	0.0888672	-0.676043
730	0.0889893	-0.685489
731	0.0891113	-0.693136
732	0.0892334	-0.699565
733	0.0893555	-0.706496
734	0.0894775	-0.712737
735	0.0895996	-0.719426
736	0.0897217	-0.727852
737	0.0898437	-0.736072
738	0.0899658	-0.743405
739	0.0900879	-0.750085
740	0.09021	-0.75621
741	0.090332	-0.761914
742	0.0904541	-0.767241
743	0.0905762	-0.772882
744	0.0906982	-0.779204
745	0.0908203	-0.786
746	0.0909424	-0.794077
747	0.0910645	-0.803264
748	0.0911865	-0.810598
749	0.0913086	-0.816507
750	0.0914307	-0.822632
751	0.0915527	-0.827467
752	0.0916748	-0.83215
753	0.0917969	-0.83669
754	0.0919189	-0.838848
755	0.092041	-0.83977
756	0.0921631	-0.840218
757	0.0922852	-0.838714
758	0.0924072	-0.835983
759	0.0925293	-0.833753
760	0.0926514	-0.831443
761	0.0927734	-0.82856
762	0.0928955	-0.824486
763	0.0930176	-0.820653
764	0.0931396	-0.819032
765	0.0932617	-0.817788
766	0.0933838	-0.815164
767	0.0935059	-0.809156
768	0.0936279	-0.801876
769	0.09375	-0.79594
770	0.0938721	-0.78849
771	0.0939941	-0.782177
772	0.0941162	-0.780189
773	0.0942383	-0.78147
774	0.0943603	-0.780001
775	0.0944824	-0.766158
776	0.0946045	-0.750989
777	0.0947266	-0.74182
778	0.0948486	-0.72855
779	0.0949707	-0.717357
780	0.0950928	-0.706711
781	0.0952148	-0.693351
782	0.0953369	-0.684316
783	0.095459	-0.675344
784	0.0955811	-0.667465
785	0.0957031	-0.660256
786	0.0958252	-0.649673
787	0.0959473	-0.638462
788	0.0960693	-0.626768
789	0.0961914	-0.615235
790	0.0963135	-0.605887
791	0.0964355	-0.598553
792	0.0965576	-0.590351
793	0.0966797	-0.582892
794	0.0968018	-0.57923
795	0.0969238	-0.571314
796	0.0970459	-0.555859
797	0.097168	-0.540234
798	0.09729	-0.526015
799	0.0974121	-0.511446
800	0.0975342	-0.497908
801	0.0976562	-0.486142
802	0.0977783	-0.47734
803	0.0979004	-0.471036
804	0.0980225	-0.459566
805	0.0981445	-0.442069
806	0.0982666	-0.424474
807	0.0983887	-0.40507
808	0.0985107	-0.385622
809	0.0986328	-0.367364
810	0.0987549	-0.347575
811	0.098877	-0.328485
812	0.098999	-0.309359
813	0.0991211	-0.290304
814	0.0992432	-0.272136
815	0.0993652	-0.253968
816	0.0994873	-0.236919
817	0.0996094	-0.220578
818	0.0997314	-0.204496
819	0.0998535	-0.187877
820	0.0999756	-0.170578
821	0.100098	-0.15352
822	0.10022	-0.135692
823	0.100342	-0.117434
824	0.100464	-0.0992664
825	0.100586	-0.0810445
826	0.100708	-0.0631809
827	0.10083	-0.0453978
828	0.100952	-0.0278297
829	0.101074	-0.0104137
830	0.101196	0.00705592
831	0.101318	0.0245166
832	0.10144	0.0420758
833	0.101562	0.0596082
834	0.101685	0.077239
835	0.101807	0.0949594
836	0.101929	0.112554
837	0.102051	0.129961
838	0.102173	0.147207
839	0.102295	0.164372
840	0.102417	0.181376
841	0.102539	0.19821
842	0.102661	0.214847
843	0.102783	0.231332
844	0.102905	0.247727
845	0.103027	0.263988
846	0.103149	0.280052
847	0.103271	0.29574
848	0.103394	0.311141
849	0.103516	0.326318
850	0.103638	0.341308
851	0.10376	0.356243
852	0.103882	0.371044
853	0.104004	0.385917
854	0.104126	0.400728
855	0.104248	0.414875
856	0.10437	0.429426
857	0.104492	0.444872
858	0.104614	0.45927
859	0.104736	0.473051
860	0.104858	0.487601
861	0.10498	0.502286
862	0.105103	0.517491
863	0.105225	0.533223
864	0.105347	0.549144
865	0.105469	0.565458
866	0.105591	0.582856
867	0.105713	0.601436
868	0.105835	0.619139
869	0.105957	0.635203
870	0.106079	0.650264
871	0.106201	0.663507
872	0.106323	0.674512
873	0.106445	0.684227
874	0.106567	0.69199
875	0.106689	0.696628
876	0.106812	0.699727
877	0.106934	0.704848
878	0.107056	0.713973
879	0.107178	0.723966
880	0.1073	0.729777
881	0.107422	0.736475
882	0.107544	0.746074
883	0.107666	0.751491
884	0.107788	0.757768
885	0.10791	0.765164
886	0.108032	0.770608
887	0.108154	0.777601
888	0.108276	0.78369
889	0.108398	0.790549
890	0.108521	0.797945
891	0.108643	0.805288
892	0.108765	0.814985
893	0.108887	0.824781
894	0.109009	0.835696
895	0.109131	0.848689
896	0.109253	0.862469
897	0.109375	0.875892
898	0.109497	0.887881
899	0.109619	0.897677
900	0.109741	0.90493
901	0.109863	0.909891
902	0.109985	0.910903
903	0.110107	0.909398
904	0.110229	0.907375
905	0.110352	0.904232
906	0.110474	0.902038
907	0.110596	0.901814
908	0.110718	0.902289
909	0.11084	0.900077
910	0.110962	0.894203
911	0.111084	0.889493
912	0.111206	0.885312
913	0.111328	0.876724
914	0.11145	0.864905
915	0.111572	0.85253
916	0.111694	0.839224
917	0.111816	0.826527
918	0.111938	0.814976
919	0.112061	0.804007
920	0.112183	0.794471
921	0.112305	0.785105
922	0.112427	0.77564
923	0.112549	0.765764
924	0.112671	0.754526
925	0.112793	0.743101
926	0.112915	0.731684
927	0.113037	0.719999
928	0.113159	0.708
929	0.113281	0.695482
930	0.113403	0.682535
931	0.113525	0.668808
932	0.113647	0.654803
933	0.11377	0.641068
934	0.113892	0.627108
935	0.114014	0.613139
936	0.114136	0.599672
937	0.114258	0.585919
938	0.11438	0.571055
939	0.114502	0.556379
940	0.114624	0.541148
941	0.114746	0.52426
942	0.114868	0.508107
943	0.11499	0.491747
944	0.115112	0.474663
945	0.115234	0.457802
946	0.115356	0.440243
947	0.115479	0.422612
948	0.115601	0.404829
949	0.115723	0.387171
950	0.115845	0.369674
951	0.115967	0.351533
952	0.116089	0.333141
953	0.116211	0.314427
954	0.116333	0.295453
955	0.116455	0.276363
956	0.116577	0.257031
957	0.116699	0.237636
958	0.116821	0.218223
959	0.116943	0.199124
960	0.117065	0.180624
961	0.117187	0.162205
962	0.11731	0.143303
963	0.117432	0.124311
964	0.117554	0.105248
965	0.117676	0.0860231
966	0.117798	0.0667536
967	0.11792	0.0472693
968	0.118042	0.0276864
969	0.118164	0.00804088
970	0.118286	-0.0116673
971	0.118408	-0.0314024
972	0.11853	-0.0511643
973	0.118652	-0.0706666
974	0.118774	-0.0900077
975	0.118896	-0.109304
976	0.119019	-0.128502
977	0.119141	-0.147771
978	0.119263	-0.166996
979	0.119385	-0.186051
980	0.119507	-0.205069
981	0.119629	-0.224043
982	0.119751	-0.242704
983	0.119873	-0.260702
984	0.119995	-0.278189
985	0.120117	-0.295596
986	0.120239	-0.312797
987	0.120361	-0.32973
988	0.120483	-0.34634
989	0.120605	-0.362807
990	0.120728	-0.379372
991	0.12085	-0.395848
992	0.120972	-0.412261
993	0.121094	-0.428566
994	0.121216	-0.444756
995	0.121338	-0.461169
996	0.12146	-0.477743
997	0.121582	-0.494156
998	0.121704	-0.51056
999	0.121826	-0.526731
1000	0.121948	-0.542007
1001	0.12207	-0.556961
1002	0.122192	-0.571655
1003	0.122314	-0.585444
1004	0.122437	-0.598651
1005	0.122559	-0.611689
1006	0.122681	-0.624565
1007	0.122803	-0.637146
1008	0.122925	-0.648374
1009	0.123047	-0.657337
1010	0.123169	-0.666148
1011	0.123291	-0.676043
1012	0.123413	-0.685552
1013	0.123535	-0.693485
1014	0.123657	-0.701007
1015	0.123779	-0.710525
1016	0.123901	-0.717698
1017	0.124023	-0.722596
1018	0.124146	-0.73044
1019	0.124268	-0.737683
1020	0.12439	-0.744462
1021	0.124512	-0.75133
1022	0.124634	-0.757078
1023	0.124756	-0.763427
1024	0.124878	-0.768584
1025	0.125	-0.773805
1026	0.125122	-0.780368
1027	0.125244	-0.787156
1028	0.125366	-0.794444
1029	0.125488	-0.803309
1030	0.12561	-0.813015
1031	0.125732	-0.820107
1032	0.125854	-0.825945
1033	0.125977	-0.831291
1034	0.126099	-0.835356
1035	0.126221	-0.840111
1036	0.126343	-0.844122
1037	0.126465	-0.84508
1038	0.126587	-0.84311
1039	0.126709	-0.840845
1040	0.126831	-0.839905
1041	0.126953	-0.839681
1042	0.127075	-0.840379
1043	0.127197	-0.841982
1044	0.127319	-0.84354
1045	0.127441	-0.840012
1046	0.127563	-0.832562
1047	0.127686	-0.828112
1048	0.127808	-0.823975
1049	0.12793	-0.8182
1050	0.128052	-0.812648
1051	0.128174	-0.807213
1052	0.128296	-0.801876
1053	0.128418	-0.796414
1054	0.12854	-0.792438
1055	0.128662	-0.787254
1056	0.128784	-0.777942
1057	0.128906	-0.768334
1058	0.129028	-0.759433
1059	0.12915	-0.749306
1060	0.129272	-0.738355
1061	0.129395	-0.726974
1062	0.129517	-0.715728
1063	0.129639	-0.704535
1064	0.129761	-0.692724
1065	0.129883	-0.68129
1066	0.130005	-0.670464
1067	0.130127	-0.659621
1068	0.130249	-0.648831
1069	0.130371	-0.639805
1070	0.130493	-0.630502
1071	0.130615	-0.61784
1072	0.130737	-0.605752
1073	0.130859	-0.595518
1074	0.130981	-0.58505
1075	0.131104	-0.577949
1076	0.131226	-0.574269
1077	0.131348	-0.564769
1078	0.13147	-0.5514
1079	0.131592	-0.538291
1080	0.131714	-0.524018
1081	0.131836	-0.5127
1082	0.131958	-0.500469
1083	0.13208	-0.48958
1084	0.132202	-0.484539
1085	0.132324	-0.481101
1086	0.132446	-0.47537
1087	0.132568	-0.460246
1088	0.13269	-0.441183
1089	0.132812	-0.422477
1090	0.132935	-0.400352
1091	0.133057	-0.379632
1092	0.133179	-0.359073
1093	0.133301	-0.338272
1094	0.133423	-0.319567
1095	0.133545	-0.300145
1096	0.133667	-0.281243
1097	0.133789	-0.262896
1098	0.133911	-0.245068
1099	0.134033	-0.228619
1100	0.134155	-0.212421
1101	0.134277	-0.196088
1102	0.134399	-0.17886
1103	0.134521	-0.161704
1104	0.134644	-0.144154
1105	0.134766	-0.125422
1106	0.134888	-0.106967
1107	0.13501	-0.0885482
1108	0.135132	-0.0703084
1109	0.135254	-0.0526149
1110	0.135376	-0.0352527
1111	0.135498	-0.0184815
1112	0.13562	-0.00174607
1113	0.135742	0.0155803
1114	0.135864	0.0333186
1115	0.135986	0.051227
1116	0.136108	0.0692966
1117	0.13623	0.0874199
1118	0.136353	0.105561
1119	0.136475	0.123541
1120	0.136597	0.141208
1121	0.136719	0.158731
1122	0.136841	0.17604
1123	0.136963	0.193187
1124	0.137085	0.210119
1125	0.137207	0.226765
1126	0.137329	0.24334
1127	0.137451	0.259779
1128	0.137573	0.275969
1129	0.137695	0.291728
1130	0.137817	0.306941
1131	0.137939	0.321841
1132	0.138062	0.33675
1133	0.138184	0.352187
1134	0.138306	0.367821
1135	0.138428	0.382819
1136	0.13855	0.397656
1137	0.138672	0.412547
1138	0.138794	0.427214
1139	0.138916	0.442186
1140	0.139038	0.456745
1141	0.13916	0.470562
1142	0.139282	0.484405
1143	0.139404	0.498382
1144	0.139526	0.512745
1145	0.139648	0.527098
1146	0.139771	0.541622
1147	0.139893	0.556719
1148	0.140015	0.572416
1149	0.140137	0.589214
1150	0.140259	0.606495
1151	0.140381	0.62392
1152	0.140503	0.640674
1153	0.140625	0.655448
1154	0.140747	0.667769
1155	0.140869	0.677395
1156	0.140991	0.684907
1157	0.141113	0.689922
1158	0.141235	0.693799
1159	0.141357	0.699377
1160	0.141479	0.707776
1161	0.141602	0.719963
1162	0.141724	0.72864
1163	0.141846	0.732257
1164	0.141968	0.741194
1165	0.14209	0.749637
1166	0.142212	0.755225
1167	0.142334	0.762746
1168	0.142456	0.768307
1169	0.142578	0.775166
1170	0.1427	0.782893
1171	0.142822	0.79054
1172	0.142944	0.799566
1173	0.143066	0.807992
1174	0.143188	0.818146
1175	0.143311	0.829151
1176	0.143433	0.840451
1177	0.143555	0.852029
1178	0.143677	0.863383
1179	0.143799	0.87728
1180	0.143921	0.894051
1181	0.144043	0.908037
1182	0.144165	0.914287
1183	0.144287	0.919651
1184	0.144409	0.924307
1185	0.144531	0.924244
1186	0.144653	0.92377
1187	0.144775	0.920905
1188	0.144897	0.915129
1189	0.14502	0.907751
1190	0.145142	0.90108
1191	0.145264	0.895797
1192	0.145386	0.888508
1193	0.145508	0.881246
1194	0.14563	0.871934
1195	0.145752	0.860383
1196	0.145874	0.849423
1197	0.145996	0.838239
1198	0.146118	0.827297
1199	0.14624	0.815701
1200	0.146362	0.804455
1201	0.146484	0.793835
1202	0.146606	0.783072
1203	0.146729	0.773071
1204	0.146851	0.76297
1205	0.146973	0.752547
1206	0.147095	0.742161
1207	0.147217	0.731469
1208	0.147339	0.72067
1209	0.147461	0.709666
1210	0.147583	0.698204
1211	0.147705	0.688659
1212	0.147827	0.694193
1213	0.147949	0.731854
1214	0.148071	0.752324
1215	0.148193	0.721763
1216	0.148315	0.699351
1217	0.148437	0.679508
1218	0.14856	0.651866
1219	0.148682	0.635382
1220	0.148804	0.61065
1221	0.148926	0.591219
1222	0.149048	0.573114
1223	0.14917	0.550702
1224	0.149292	0.53256
1225	0.149414	0.511214
1226	0.149536	0.492168
1227	0.149658	0.472236
1228	0.14978	0.452152
1229	0.149902	0.433258
1230	0.150024	0.412673
1231	0.150146	0.39352
1232	0.150269	0.373337
1233	0.150391	0.353646
1234	0.150513	0.334117
1235	0.150635	0.313952
1236	0.150757	0.294316
1237	0.150879	0.27365
1238	0.151001	0.253279
1239	0.151123	0.233024
1240	0.151245	0.212671
1241	0.151367	0.192632
1242	0.151489	0.172771
1243	0.151611	0.153672
1244	0.151733	0.134474
1245	0.151855	0.115169
1246	0.151978	0.0959802
1247	0.1521	0.0766749
1248	0.152222	0.057486
1249	0.152344	0.0382524
1250	0.152466	0.019162
1251	0.152588	0.000205947
1252	0.15271	-0.0188038
1253	0.152832	-0.0377778
1254	0.152954	-0.0568145
1255	0.153076	-0.0757168
1256	0.153198	-0.0943774
1257	0.15332	-0.112877
1258	0.153442	-0.131233
1259	0.153564	-0.149446
1260	0.153687	-0.167596
1261	0.153809	-0.185674
1262	0.153931	-0.203699
1263	0.154053	-0.221608
1264	0.154175	-0.239256
1265	0.154297	-0.256484
1266	0.154419	-0.273291
1267	0.154541	-0.289901
1268	0.154663	-0.306261
1269	0.154785	-0.322396
1270	0.154907	-0.338514
1271	0.155029	-0.354533
1272	0.155151	-0.37057
1273	0.155273	-0.386723
1274	0.155396	-0.402886
1275	0.155518	-0.419039
1276	0.15564	-0.434879
1277	0.155762	-0.450343
1278	0.155884	-0.466255
1279	0.156006	-0.482623
1280	0.156128	-0.498526
1281	0.15625	-0.514052
1282	0.156372	-0.529337
1283	0.156494	-0.544183
1284	0.156616	-0.558958
1285	0.156738	-0.573723
1286	0.15686	-0.588229
1287	0.156982	-0.602009
1288	0.157104	-0.61493
1289	0.157227	-0.627565
1290	0.157349	-0.639492
1291	0.157471	-0.648813
1292	0.157593	-0.65612
1293	0.157715	-0.66451
1294	0.157837	-0.674091
1295	0.157959	-0.683537
1296	0.158081	-0.692142
1297	0.158203	-0.699377
1298	0.158325	-0.706424
1299	0.158447	-0.71374
1300	0.158569	-0.72102
1301	0.158691	-0.729374
1302	0.158813	-0.738445
1303	0.158936	-0.74619
1304	0.159058	-0.7527
1305	0.15918	-0.75903
1306	0.159302	-0.765128
1307	0.159424	-0.771047
1308	0.159546	-0.776787
1309	0.159668	-0.78301
1310	0.15979	-0.790379
1311	0.159912	-0.798277
1312	0.160034	-0.805789
1313	0.160156	-0.812057
1314	0.160278	-0.817439
1315	0.1604	-0.82248
1316	0.160522	-0.827199
1317	0.160645	-0.831595
1318	0.160767	-0.834962
1319	0.160889	-0.836851
1320	0.161011	-0.837371
1321	0.161133	-0.837371
1322	0.161255	-0.83738
1323	0.161377	-0.837684
1324	0.161499	-0.837201
1325	0.161621	-0.835293
1326	0.161743	-0.833619
1327	0.161865	-0.831264
1328	0.161987	-0.828649
1329	0.162109	-0.826608
1330	0.162231	-0.823429
1331	0.162354	-0.819247
1332	0.162476	-0.814305
1333	0.162598	-0.809129
1334	0.16272	-0.803667
1335	0.162842	-0.797327
1336	0.162964	-0.790854
1337	0.163086	-0.784514
1338	0.163208	-0.777995
1339	0.16333	-0.770026
1340	0.163452	-0.760911
1341	0.163574	-0.751733
1342	0.163696	-0.741865
1343	0.163818	-0.731281
1344	0.16394	-0.720635
1345	0.164062	-0.709836
1346	0.164185	-0.699001
1347	0.164307	-0.68985
1348	0.164429	-0.681684
1349	0.164551	-0.673562
1350	0.164673	-0.666453
1351	0.164795	-0.65903
1352	0.164917	-0.650837
1353	0.165039	-0.639877
1354	0.165161	-0.62692
1355	0.165283	-0.616076
1356	0.165405	-0.605206
1357	0.165527	-0.594219
1358	0.165649	-0.587817
1359	0.165771	-0.584334
1360	0.165894	-0.574502
1361	0.166016	-0.558975
1362	0.166138	-0.546493
1363	0.16626	-0.534566
1364	0.166382	-0.521627
1365	0.166504	-0.511554
1366	0.166626	-0.501552
1367	0.166748	-0.493081
1368	0.16687	-0.488676
1369	0.166992	-0.479784
1370	0.167114	-0.465673
1371	0.167236	-0.447925
1372	0.167358	-0.42451
1373	0.16748	-0.403862
1374	0.167603	-0.38478
1375	0.167725	-0.36303
1376	0.167847	-0.342579
1377	0.167969	-0.322486
1378	0.168091	-0.302813
1379	0.168213	-0.283401
1380	0.168335	-0.264731
1381	0.168457	-0.247691
1382	0.168579	-0.231296
1383	0.168701	-0.215537
1384	0.168823	-0.198667
1385	0.168945	-0.182263
1386	0.169067	-0.166718
1387	0.169189	-0.148237
1388	0.169312	-0.128009
1389	0.169434	-0.10848
1390	0.169556	-0.0891391
1391	0.169678	-0.0698607
1392	0.1698	-0.0509315
1393	0.169922	-0.0321904
1394	0.170044	-0.0137447
1395	0.170166	0.00444129
1396	0.170288	0.0227168
1397	0.17041	0.0410819
1398	0.170532	0.0595097
1399	0.170654	0.0778479
1400	0.170776	0.0959712
1401	0.170898	0.114023
1402	0.171021	0.131869
1403	0.171143	0.14958
1404	0.171265	0.167238
1405	0.171387	0.184663
1406	0.171509	0.201855
1407	0.171631	0.218796
1408	0.171753	0.235558
1409	0.171875	0.252285
1410	0.171997	0.268877
1411	0.172119	0.285227
1412	0.172241	0.301166
1413	0.172363	0.316504
1414	0.172485	0.331234
1415	0.172607	0.346555
1416	0.172729	0.362717
1417	0.172852	0.378235
1418	0.172974	0.393412
1419	0.173096	0.408312
1420	0.173218	0.422674
1421	0.17334	0.437843
1422	0.173462	0.453844
1423	0.173584	0.468708
1424	0.173706	0.48213
1425	0.173828	0.496332
1426	0.17395	0.511044
1427	0.174072	0.525585
1428	0.174194	0.540395
1429	0.174316	0.554982
1430	0.174438	0.570114
1431	0.174561	0.586187
1432	0.174683	0.603236
1433	0.174805	0.620742
1434	0.174927	0.637549
1435	0.175049	0.654203
1436	0.175171	0.669291
1437	0.175293	0.680797
1438	0.175415	0.689949
1439	0.175537	0.696682
1440	0.175659	0.700944
1441	0.175781	0.705332
1442	0.175903	0.711385
1443	0.176025	0.720841
1444	0.176147	0.733717
1445	0.17627	0.74165
1446	0.176392	0.745241
1447	0.176514	0.752521
1448	0.176636	0.758484
1449	0.176758	0.76434
1450	0.17688	0.772175
1451	0.177002	0.77847
1452	0.177124	0.786439
1453	0.177246	0.794328
1454	0.177368	0.802225
1455	0.17749	0.811072
1456	0.177612	0.819847
1457	0.177734	0.830852
1458	0.177856	0.842036
1459	0.177979	0.853829
1460	0.178101	0.865738
1461	0.178223	0.875453
1462	0.178345	0.887174
1463	0.178467	0.899173
1464	0.178589	0.908109
1465	0.178711	0.914717
1466	0.178833	0.917421
1467	0.178955	0.919078
1468	0.179077	0.92034
1469	0.179199	0.917636
1470	0.179321	0.915245
1471	0.179443	0.914269
1472	0.179565	0.909246
1473	0.179687	0.902584
1474	0.17981	0.897695
1475	0.179932	0.893505
1476	0.180054	0.889162
1477	0.180176	0.882491
1478	0.180298	0.87342
1479	0.18042	0.863177
1480	0.180542	0.85133
1481	0.180664	0.83849
1482	0.180786	0.825408
1483	0.180908	0.812585
1484	0.18103	0.800363
1485	0.181152	0.788696
1486	0.181274	0.77778
1487	0.181396	0.767304
1488	0.181519	0.756362
1489	0.181641	0.744704
1490	0.181763	0.732839
1491	0.181885	0.720859
1492	0.182007	0.708752
1493	0.182129	0.696467
1494	0.182251	0.683878
1495	0.182373	0.670849
1496	0.182495	0.657158
1497	0.182617	0.643029
1498	0.182739	0.629123
1499	0.182861	0.615405
1500	0.182983	0.601266
1501	0.183105	0.587181
1502	0.183228	0.573141
1503	0.18335	0.558993
1504	0.183472	0.545714
1505	0.183594	0.531352
1506	0.183716	0.514858
1507	0.183838	0.499143
1508	0.18396	0.483142
1509	0.184082	0.466022
1510	0.184204	0.449286
1511	0.184326	0.431853
1512	0.184448	0.413962
1513	0.18457	0.395946
1514	0.184692	0.377509
1515	0.184814	0.359109
1516	0.184937	0.340636
1517	0.185059	0.32219
1518	0.185181	0.303467
1519	0.185303	0.28443
1520	0.185425	0.265295
1521	0.185547	0.246017
1522	0.185669	0.226882
1523	0.185791	0.207496
1524	0.185913	0.187761
1525	0.186035	0.168572
1526	0.186157	0.149795
1527	0.186279	0.130651
1528	0.186401	0.111543
1529	0.186523	0.0925507
1530	0.186646	0.0733976
1531	0.186768	0.0543341
1532	0.18689	0.0351363
1533	0.187012	0.0158489
1534	0.187134	-0.00335783
1535	0.187256	-0.0226183
1536	0.187378	-0.041843
1537	0.1875	-0.0610677
1538	0.187622	-0.0801581
1539	0.187744	-0.0990604
1540	0.187866	-0.117864
1541	0.187988	-0.136587
1542	0.18811	-0.155275
1543	0.188232	-0.173882
1544	0.188354	-0.192372
1545	0.188477	-0.210719
1546	0.188599	-0.228798
1547	0.188721	-0.246536
1548	0.188843	-0.263872
1549	0.188965	-0.280867
1550	0.189087	-0.297683
1551	0.189209	-0.314329
1552	0.189331	-0.330894
1553	0.189453	-0.347334
1554	0.189575	-0.363541
1555	0.189697	-0.379605
1556	0.189819	-0.395794
1557	0.189941	-0.412064
1558	0.190063	-0.428154
1559	0.190186	-0.443959
1560	0.190308	-0.459673
1561	0.19043	-0.475791
1562	0.190552	-0.491738
1563	0.190674	-0.507032
1564	0.190796	-0.522263
1565	0.190918	-0.537091
1566	0.19104	-0.551517
1567	0.191162	-0.565843
1568	0.191284	-0.579472
1569	0.191406	-0.592607
1570	0.191528	-0.605618
1571	0.19165	-0.61844
1572	0.191772	-0.630627
1573	0.191895	-0.641542
1574	0.192017	-0.651284
1575	0.192139	-0.659782
1576	0.192261	-0.668217
1577	0.192383	-0.678013
1578	0.192505	-0.687513
1579	0.192627	-0.695572
1580	0.192749	-0.702753
1581	0.192871	-0.708851
1582	0.192993	-0.715119
1583	0.193115	-0.722229
1584	0.193237	-0.730243
1585	0.193359	-0.739107
1586	0.193481	-0.746387
1587	0.193604	-0.752655
1588	0.193726	-0.758905
1589	0.193848	-0.764224
1590	0.19397	-0.769677
1591	0.194092	-0.775497
1592	0.194214	-0.781819
1593	0.194336	-0.788669
1594	0.194458	-0.795644
1595	0.19458	-0.803148
1596	0.194702	-0.809595
1597	0.194824	-0.814412
1598	0.194946	-0.81931
1599	0.195068	-0.823769
1600	0.19519	-0.826411
1601	0.195312	-0.827933
1602	0.195435	-0.828667
1603	0.195557	-0.827888
1604	0.195679	-0.826062
1605	0.195801	-0.82548
1606	0.195923	-0.826106
1607	0.196045	-0.824871
1608	0.196167	-0.822981
1609	0.196289	-0.822569
1610	0.196411	-0.82214
1611	0.196533	-0.820205
1612	0.196655	-0.817501
1613	0.196777	-0.814511
1614	0.196899	-0.81032
1615	0.197021	-0.806344
1616	0.197144	-0.802288
1617	0.197266	-0.79585
1618	0.197388	-0.788311
1619	0.19751	-0.782249
1620	0.197632	-0.776061
1621	0.197754	-0.767277
1622	0.197876	-0.758189
1623	0.197998	-0.749619
1624	0.19812	-0.740486
1625	0.198242	-0.731066
1626	0.198364	-0.720465
1627	0.198486	-0.708833
1628	0.198608	-0.69679
1629	0.19873	-0.685695
1630	0.198853	-0.676974
1631	0.198975	-0.668826
1632	0.199097	-0.661232
1633	0.199219	-0.655967
1634	0.199341	-0.651114
1635	0.199463	-0.641864
1636	0.199585	-0.628738
1637	0.199707	-0.618584
1638	0.199829	-0.611572
1639	0.199951	-0.602618
1640	0.200073	-0.593476
1641	0.200195	-0.589733
1642	0.200317	-0.584961
1643	0.200439	-0.571807
1644	0.200562	-0.557301
1645	0.200684	-0.543431
1646	0.200806	-0.528424
1647	0.200928	-0.514178
1648	0.20105	-0.500442
1649	0.201172	-0.488345
1650	0.201294	-0.477617
1651	0.201416	-0.465225
1652	0.201538	-0.450218
1653	0.20166	-0.434369
1654	0.201782	-0.41638
1655	0.201904	-0.396098
1656	0.202026	-0.376274
1657	0.202148	-0.356118
1658	0.202271	-0.336696
1659	0.202393	-0.318018
1660	0.202515	-0.299088
1661	0.202637	-0.28092
1662	0.202759	-0.262842
1663	0.202881	-0.24582
1664	0.203003	-0.229783
1665	0.203125	-0.213871
1666	0.203247	-0.19847
1667	0.203369	-0.183185
1668	0.203491	-0.16816
1669	0.203613	-0.151057
1670	0.203735	-0.131564
1671	0.203857	-0.112922
1672	0.203979	-0.0943505
1673	0.204102	-0.0756093
1674	0.204224	-0.0575845
1675	0.204346	-0.0396492
1676	0.204468	-0.0223766
1677	0.20459	-0.00556952
1678	0.204712	0.0112733
1679	0.204834	0.028555
1680	0.204956	0.0464723
1681	0.205078	0.0645061
1682	0.2052	0.0825936
1683	0.205322	0.100475
1684	0.205444	0.118187
1685	0.205566	0.135737
1686	0.205688	0.153108
1687	0.205811	0.170479
1688	0.205933	0.187626
1689	0.206055	0.204604
1690	0.206177	0.221375
1691	0.206299	0.237985
1692	0.206421	0.254523
1693	0.206543	0.270847
1694	0.206665	0.286929
1695	0.206787	0.302679
1696	0.206909	0.317946
1697	0.207031	0.332747
1698	0.207153	0.348086
1699	0.207275	0.363962
1700	0.207397	0.379058
1701	0.20752	0.39386
1702	0.207642	0.408643
1703	0.207764	0.423588
1704	0.207886	0.439732
1705	0.208008	0.45508
1706	0.20813	0.468726
1707	0.208252	0.482972
1708	0.208374	0.497657
1709	0.208496	0.512566
1710	0.208618	0.52777
1711	0.20874	0.542849
1712	0.208862	0.558429
1713	0.208984	0.574771
1714	0.209106	0.592258
1715	0.209229	0.609549
1716	0.209351	0.625541
1717	0.209473	0.641327
1718	0.209595	0.656693
1719	0.209717	0.670276
1720	0.209839	0.681917
1721	0.209961	0.690468
1722	0.210083	0.695097
1723	0.210205	0.699118
1724	0.210327	0.703908
1725	0.210449	0.710973
1726	0.210571	0.722712
1727	0.210693	0.732266
1728	0.210815	0.73669
1729	0.210937	0.74311
1730	0.21106	0.749566
1731	0.211182	0.754714
1732	0.211304	0.761645
1733	0.211426	0.767752
1734	0.211548	0.774127
1735	0.21167	0.780879
1736	0.211792	0.787746
1737	0.211914	0.795743
1738	0.212036	0.804043
1739	0.212158	0.814036
1740	0.21228	0.824315
1741	0.212402	0.834998
1742	0.212524	0.847516
1743	0.212646	0.860293
1744	0.212769	0.873062
1745	0.212891	0.884685
1746	0.213013	0.89431
1747	0.213135	0.902683
1748	0.213257	0.909774
1749	0.213379	0.915577
1750	0.213501	0.919696
1751	0.213623	0.920931
1752	0.213745	0.918505
1753	0.213867	0.913499
1754	0.213989	0.908225
1755	0.214111	0.903211
1756	0.214233	0.897033
1757	0.214355	0.889207
1758	0.214478	0.880745
1759	0.2146	0.872355
1760	0.214722	0.864018
1761	0.214844	0.854742
1762	0.214966	0.844086
1763	0.215088	0.833162
1764	0.21521	0.82188
1765	0.215332	0.810248
1766	0.215454	0.799324
1767	0.215576	0.788919
1768	0.215698	0.779061
1769	0.21582	0.769596
1770	0.215942	0.760033
1771	0.216064	0.750345
1772	0.216187	0.74011
1773	0.216309	0.729508
1774	0.216431	0.718557
1775	0.216553	0.70698
1776	0.216675	0.69507
1777	0.216797	0.68266
1778	0.216919	0.669757
1779	0.217041	0.656361
1780	0.217163	0.64242
1781	0.217285	0.628791
1782	0.217407	0.615091
1783	0.217529	0.600935
1784	0.217651	0.58685
1785	0.217773	0.572281
1786	0.217896	0.558071
1787	0.218018	0.544273
1788	0.21814	0.528424
1789	0.218262	0.512199
1790	0.218384	0.496735
1791	0.218506	0.480169
1792	0.218628	0.463559
1793	0.21875	0.446627
1794	0.218872	0.429104
1795	0.218994	0.411813
1796	0.219116	0.394325
1797	0.219238	0.377106
1798	0.21936	0.359744
1799	0.219482	0.341791
1800	0.219604	0.323336
1801	0.219727	0.304282
1802	0.219849	0.284968
1803	0.219971	0.265555
1804	0.220093	0.246259
1805	0.220215	0.226918
1806	0.220337	0.207612
1807	0.220459	0.18897
1808	0.220581	0.170551
1809	0.220703	0.151729
1810	0.220825	0.132791
1811	0.220947	0.113611
1812	0.221069	0.0941893
1813	0.221191	0.0748393
1814	0.221313	0.0553191
1815	0.221436	0.0358079
1816	0.221558	0.0163504
1817	0.22168	-0.00320561
1818	0.221802	-0.0227526
1819	0.221924	-0.042434
1820	0.222046	-0.0620527
1821	0.222168	-0.0813221
1822	0.22229	-0.100439
1823	0.222412	-0.119628
1824	0.222534	-0.138853
1825	0.222656	-0.158033
1826	0.222778	-0.177123
1827	0.2229	-0.195918
1828	0.223022	-0.214498
1829	0.223145	-0.233033
1830	0.223267	-0.2513
1831	0.223389	-0.269146
1832	0.223511	-0.286848
1833	0.223633	-0.304452
1834	0.223755	-0.321814
1835	0.223877	-0.338971
1836	0.223999	-0.35593
1837	0.224121	-0.373032
1838	0.224243	-0.390215
1839	0.224365	-0.407049
1840	0.224487	-0.423668
1841	0.224609	-0.439777
1842	0.224731	-0.455411
1843	0.224854	-0.471421
1844	0.224976	-0.487378
1845	0.225098	-0.502815
1846	0.22522	-0.518126
1847	0.225342	-0.533008
1848	0.225464	-0.547344
1849	0.225586	-0.561465
1850	0.225708	-0.575218
1851	0.22583	-0.588596
1852	0.225952	-0.601669
1853	0.226074	-0.614411
1854	0.226196	-0.626992
1855	0.226318	-0.639169
1856	0.22644	-0.649735
1857	0.226562	-0.658636
1858	0.226685	-0.666784
1859	0.226807	-0.676347
1860	0.226929	-0.688229
1861	0.227051	-0.697524
1862	0.227173	-0.703711
1863	0.227295	-0.710185
1864	0.227417	-0.716677
1865	0.227539	-0.724046
1866	0.227661	-0.732186
1867	0.227783	-0.740611
1868	0.227905	-0.748536
1869	0.228027	-0.754804
1870	0.228149	-0.761099
1871	0.228271	-0.767197
1872	0.228394	-0.772945
1873	0.228516	-0.779356
1874	0.228638	-0.786323
1875	0.22876	-0.793907
1876	0.228882	-0.801214
1877	0.229004	-0.80912
1878	0.229126	-0.817394
1879	0.229248	-0.823716
1880	0.22937	-0.828882
1881	0.229492	-0.833431
1882	0.229614	-0.83669
1883	0.229736	-0.838857
1884	0.229858	-0.839645
1885	0.22998	-0.83866
1886	0.230103	-0.837138
1887	0.230225	-0.835571
1888	0.230347	-0.833682
1889	0.230469	-0.832097
1890	0.230591	-0.830977
1891	0.230713	-0.830977
1892	0.230835	-0.830807
1893	0.230957	-0.827825
1894	0.231079	-0.823142
1895	0.231201	-0.818925
1896	0.231323	-0.815102
1897	0.231445	-0.811054
1898	0.231567	-0.805924
1899	0.231689	-0.799468
1900	0.231812	-0.793459
1901	0.231934	-0.788006
1902	0.232056	-0.781398
1903	0.232178	-0.773044
1904	0.2323	-0.763669
1905	0.232422	-0.754374
1906	0.232544	-0.744802
1907	0.232666	-0.734173
1908	0.232788	-0.72264
1909	0.23291	-0.710615
1910	0.233032	-0.69918
1911	0.233154	-0.688722
1912	0.233276	-0.678756
1913	0.233398	-0.668897
1914	0.233521	-0.65868
1915	0.233643	-0.648813
1916	0.233765	-0.639841
1917	0.233887	-0.62983
1918	0.234009	-0.617661
1919	0.234131	-0.605188
1920	0.234253	-0.594067
1921	0.234375	-0.583098
1922	0.234497	-0.571592
1923	0.234619	-0.563739
1924	0.234741	-0.562709
1925	0.234863	-0.557391
1926	0.234985	-0.539527
1927	0.235107	-0.524672
1928	0.235229	-0.513461
1929	0.235352	-0.497603
1930	0.235474	-0.485121
1931	0.235596	-0.474063
1932	0.235718	-0.466075
1933	0.23584	-0.46261
1934	0.235962	-0.455671
1935	0.236084	-0.441263
1936	0.236206	-0.421233
1937	0.236328	-0.402313
1938	0.23645	-0.382139
1939	0.236572	-0.36149
1940	0.236694	-0.342713
1941	0.236816	-0.322987
1942	0.236938	-0.30438
1943	0.237061	-0.28572
1944	0.237183	-0.267229
1945	0.237305	-0.249643
1946	0.237427	-0.232433
1947	0.237549	-0.21679
1948	0.237671	-0.201013
1949	0.237793	-0.184322
1950	0.237915	-0.167694
1951	0.238037	-0.150959
1952	0.238159	-0.132871
1953	0.238281	-0.114354
1954	0.238403	-0.0963741
1955	0.238525	-0.0781434
1956	0.238647	-0.0603514
1957	0.23877	-0.0428817
1958	0.238892	-0.0257613
1959	0.239014	-0.00916911
1960	0.239136	0.00772748
1961	0.239258	0.0249106
1962	0.23938	0.0424877
1963	0.239502	0.0603066
1964	0.239624	0.0781344
1965	0.239746	0.0959443
1966	0.239868	0.113557
1967	0.23999	0.131054
1968	0.240112	0.148398
1969	0.240234	0.165608
1970	0.240356	0.182666
1971	0.240479	0.199473
1972	0.240601	0.216029
1973	0.240723	0.23238
1974	0.240845	0.248569
1975	0.240967	0.264382
1976	0.241089	0.279971
1977	0.241211	0.295856
1978	0.241333	0.311445
1979	0.241455	0.326103
1980	0.241577	0.341066
1981	0.241699	0.356494
1982	0.241821	0.371367
1983	0.241943	0.385989
1984	0.242065	0.400119
1985	0.242187	0.41381
1986	0.24231	0.428647
1987	0.242432	0.444102
1988	0.242554	0.457721
1989	0.242676	0.470642
1990	0.242798	0.484655
1991	0.24292	0.49909
1992	0.243042	0.514213
1993	0.243164	0.529382
1994	0.243286	0.544093
1995	0.243408	0.558895
1996	0.24353	0.574001
1997	0.243652	0.589724
1998	0.243774	0.605349
1999	0.243896	0.620401
2000	0.244019	0.635811
[truncated: 14,384 more rows]
