# Supplementary material for: Intelligently chosen interventions have potential to outperform the diode bridge in power conditioning
Source: Sci Rep. 2019 Jun 20;9:8994. doi: 10.1038/s41598-019-45103-4 (PMC6586793; doi:10.1038/s41598-019-45103-4)
Supplement: Supplementary file 4 — Supplementary Dataset 3 [file 41598_2019_45103_MOESM4_ESM.xlsx]

## Sheet: Sheet1
1	0	-0.014855
2	0.00012207	-0.0118375
3	0.000244141	-0.00874826
4	0.000366211	-0.0057486
5	0.000488281	-0.0027579
6	0.000610352	0.000259672
7	0.000732422	0.00321456
8	0.000854492	0.00618736
9	0.000976562	0.00916911
10	0.00109863	0.0122135
11	0.0012207	0.0152132
12	0.00134277	0.0181054
13	0.00146484	0.0209708
14	0.00158691	0.0238003
15	0.00170898	0.026594
16	0.00183105	0.0293071
17	0.00195312	0.0319576
18	0.0020752	0.0347334
19	0.00219727	0.0374913
20	0.00231934	0.0401507
21	0.00244141	0.0428548
22	0.00256348	0.0455321
23	0.00268555	0.0481736
24	0.00280762	0.0507972
25	0.00292969	0.0533492
26	0.00305176	0.0559011
27	0.00317383	0.0584173
28	0.0032959	0.0608707
29	0.00341797	0.0632883
30	0.00354004	0.0656702
31	0.00366211	0.0680251
32	0.00378418	0.0703264
33	0.00390625	0.0725739
34	0.00402832	0.0747676
35	0.00415039	0.0769077
36	0.00427246	0.0790388
37	0.00439453	0.0810983
38	0.0045166	0.0830951
39	0.00463867	0.0850829
40	0.00476074	0.0870439
41	0.00488281	0.0889332
42	0.00500488	0.0907509
43	0.00512695	0.0925417
44	0.00524902	0.0942968
45	0.00537109	0.0959622
46	0.00549316	0.097574
47	0.00561523	0.0991858
48	0.0057373	0.100735
49	0.00585937	0.102185
50	0.00598145	0.1036
51	0.00610352	0.105015
52	0.00622559	0.106412
53	0.00634766	0.107746
54	0.00646973	0.109026
55	0.0065918	0.110262
56	0.00671387	0.111453
57	0.00683594	0.112617
58	0.00695801	0.113709
59	0.00708008	0.11473
60	0.00720215	0.115706
61	0.00732422	0.11662
62	0.00744629	0.117443
63	0.00756836	0.118205
64	0.00769043	0.118903
65	0.0078125	0.119548
66	0.00793457	0.12013
67	0.00805664	0.120613
68	0.00817871	0.12107
69	0.00830078	0.1215
70	0.00842285	0.121867
71	0.00854492	0.122207
72	0.00866699	0.122511
73	0.00878906	0.122798
74	0.00891113	0.123031
75	0.0090332	0.123201
76	0.00915527	0.123353
77	0.00927734	0.12347
78	0.00939941	0.123523
79	0.00952148	0.123505
80	0.00964355	0.123434
81	0.00976562	0.123326
82	0.0098877	0.123156
83	0.0100098	0.122888
84	0.0101318	0.122547
85	0.0102539	0.122126
86	0.010376	0.121634
87	0.010498	0.121079
88	0.0106201	0.120443
89	0.0107422	0.11978
90	0.0108643	0.1191
91	0.0109863	0.118357
92	0.0111084	0.117551
93	0.0112305	0.116691
94	0.0113525	0.115805
95	0.0114746	0.114909
96	0.0115967	0.113978
97	0.0117187	0.112984
98	0.0118408	0.111928
99	0.0119629	0.110817
100	0.012085	0.10968
101	0.012207	0.10848
102	0.0123291	0.107209
103	0.0124512	0.105875
104	0.0125732	0.104478
105	0.0126953	0.103009
106	0.0128174	0.101487
107	0.0129395	0.09992
108	0.0130615	0.0983441
109	0.0131836	0.0966786
110	0.0133057	0.0949594
111	0.0134277	0.0932312
112	0.0135498	0.0914941
113	0.0136719	0.0897301
114	0.0137939	0.0879482
115	0.013916	0.0861663
116	0.0140381	0.0843576
117	0.0141602	0.0824414
118	0.0142822	0.08057
119	0.0144043	0.0787702
120	0.0145264	0.0767555
121	0.0146484	0.0747139
122	0.0147705	0.0727261
123	0.0148926	0.0704875
124	0.0150146	0.06824
125	0.0151367	0.0660283
126	0.0152588	0.0636913
127	0.0153809	0.0614706
128	0.0155029	0.0591873
129	0.015625	0.0567697
130	0.0157471	0.0544684
131	0.0158691	0.0521314
132	0.0159912	0.0495884
133	0.0161133	0.0470365
134	0.0162354	0.0445382
135	0.0163574	0.0419505
136	0.0164795	0.0393358
137	0.0166016	0.0367302
138	0.0167236	0.0341782
139	0.0168457	0.0316263
140	0.0169678	0.0288863
141	0.0170898	0.0261194
142	0.0172119	0.0234511
143	0.017334	0.0207559
144	0.0174561	0.0180248
145	0.0175781	0.0152848
146	0.0177002	0.0126165
147	0.0178223	0.00995708
148	0.0179443	0.00718128
149	0.0180664	0.00436965
150	0.0181885	0.00163862
151	0.0183105	-0.00115509
152	0.0184326	-0.00403835
153	0.0185547	-0.00693056
154	0.0186768	-0.00976904
155	0.0187988	-0.0125538
156	0.0189209	-0.0154371
157	0.019043	-0.018383
158	0.019165	-0.0212215
159	0.0192871	-0.024042
160	0.0194092	-0.0269163
161	0.0195312	-0.0297459
162	0.0196533	-0.0324948
163	0.0197754	-0.0352259
164	0.0198975	-0.0379838
165	0.0200195	-0.0407775
166	0.0201416	-0.0435175
167	0.0202637	-0.0461858
168	0.0203857	-0.0489079
169	0.0205078	-0.0516479
170	0.0206299	-0.0543431
171	0.020752	-0.0570294
172	0.020874	-0.0597335
173	0.0209961	-0.0624108
174	0.0211182	-0.0650255
175	0.0212402	-0.0676401
176	0.0213623	-0.0702905
177	0.0214844	-0.0729141
178	0.0216064	-0.0755019
179	0.0217285	-0.0780807
180	0.0218506	-0.0806058
181	0.0219727	-0.083104
182	0.0220947	-0.0855664
183	0.0222168	-0.087984
184	0.0223389	-0.0903927
185	0.0224609	-0.0927208
186	0.022583	-0.0949236
187	0.0227051	-0.0970994
188	0.0228271	-0.0992305
189	0.0229492	-0.101263
190	0.0230713	-0.103278
191	0.0231934	-0.105257
192	0.0233154	-0.107191
193	0.0234375	-0.109107
194	0.0235596	-0.110996
195	0.0236816	-0.112895
196	0.0238037	-0.114739
197	0.0239258	-0.116521
198	0.0240479	-0.118213
199	0.0241699	-0.119861
200	0.024292	-0.121455
201	0.0244141	-0.12295
202	0.0245361	-0.124356
203	0.0246582	-0.125654
204	0.0247803	-0.126863
205	0.0249023	-0.128
206	0.0250244	-0.129075
207	0.0251465	-0.130105
208	0.0252686	-0.131045
209	0.0253906	-0.131904
210	0.0255127	-0.132692
211	0.0256348	-0.133418
212	0.0257568	-0.134089
213	0.0258789	-0.134698
214	0.026001	-0.135253
215	0.026123	-0.135773
216	0.0262451	-0.136202
217	0.0263672	-0.136525
218	0.0264893	-0.136811
219	0.0266113	-0.137008
220	0.0267334	-0.137089
221	0.0268555	-0.137098
222	0.0269775	-0.137026
223	0.0270996	-0.13682
224	0.0272217	-0.136534
225	0.0273437	-0.136193
226	0.0274658	-0.135737
227	0.0275879	-0.135137
228	0.02771	-0.134483
229	0.027832	-0.133785
230	0.0279541	-0.132988
231	0.0280762	-0.132003
232	0.0281982	-0.131027
233	0.0283203	-0.130167
234	0.0284424	-0.129164
235	0.0285645	-0.128126
236	0.0286865	-0.127168
237	0.0288086	-0.126102
238	0.0289307	-0.124831
239	0.0290527	-0.12329
240	0.0291748	-0.121625
241	0.0292969	-0.119977
242	0.0294189	-0.11816
243	0.029541	-0.11636
244	0.0296631	-0.114677
245	0.0297852	-0.112957
246	0.0299072	-0.111059
247	0.0300293	-0.109017
248	0.0301514	-0.106967
249	0.0302734	-0.1048
250	0.0303955	-0.102535
251	0.0305176	-0.100359
252	0.0306396	-0.0981739
253	0.0307617	-0.0959533
254	0.0308838	-0.0936431
255	0.0310059	-0.0912434
256	0.0311279	-0.0889601
257	0.03125	-0.0865514
258	0.0313721	-0.0839188
259	0.0314941	-0.0813579
260	0.0316162	-0.0785732
261	0.0317383	-0.0757078
262	0.0318604	-0.0729141
263	0.0319824	-0.0698607
264	0.0321045	-0.0667894
265	0.0322266	-0.0637898
266	0.0323486	-0.0606916
267	0.0324707	-0.0575756
268	0.0325928	-0.0544147
269	0.0327148	-0.0512897
270	0.0328369	-0.0482184
271	0.032959	-0.0450844
272	0.0330811	-0.0418788
273	0.0332031	-0.038709
274	0.0333252	-0.0357631
275	0.0334473	-0.0327814
276	0.0335693	-0.0296205
277	0.0336914	-0.0266298
278	0.0338135	-0.0238092
279	0.0339355	-0.0208902
280	0.0340576	-0.0177741
281	0.0341797	-0.0148013
282	0.0343018	-0.0118912
283	0.0344238	-0.00873035
284	0.0345459	-0.00558743
285	0.034668	-0.00248927
286	0.03479	0.000635749
287	0.0349121	0.00365332
288	0.0350342	0.00673356
289	0.0351562	0.00974218
290	0.0352783	0.0126254
291	0.0354004	0.0155893
292	0.0355225	0.0185979
293	0.0356445	0.0215886
294	0.0357666	0.0244539
295	0.0358887	0.0272656
296	0.0360107	0.0300951
297	0.0361328	0.0327455
298	0.0362549	0.0353333
299	0.036377	0.0379211
300	0.036499	0.0404999
301	0.0366211	0.0431324
302	0.0367432	0.0457202
303	0.0368652	0.0482632
304	0.0369873	0.0508062
305	0.0371094	0.0532775
306	0.0372314	0.0557489
307	0.0373535	0.0581844
308	0.0374756	0.0605663
309	0.0375977	0.0629033
310	0.0377197	0.0651956
311	0.0378418	0.0674252
312	0.0379639	0.0695921
313	0.0380859	0.0717322
314	0.038208	0.0738006
315	0.0383301	0.0758332
316	0.0384521	0.07783
317	0.0385742	0.0797462
318	0.0386963	0.0816355
319	0.0388184	0.0834622
320	0.0389404	0.0852082
321	0.0390625	0.0869095
322	0.0391846	0.0886108
323	0.0393066	0.0902674
324	0.0394287	0.0918344
325	0.0395508	0.0934013
326	0.0396729	0.0949325
327	0.0397949	0.0963741
328	0.039917	0.097762
329	0.0400391	0.0991052
330	0.0401611	0.100421
331	0.0402832	0.101675
332	0.0404053	0.102848
333	0.0405273	0.103994
334	0.0406494	0.105113
335	0.0407715	0.106224
336	0.0408936	0.107262
337	0.0410156	0.10823
338	0.0411377	0.10917
339	0.0412598	0.110047
340	0.0413818	0.11088
341	0.0415039	0.111659
342	0.041626	0.112375
343	0.041748	0.113074
344	0.0418701	0.113701
345	0.0419922	0.114238
346	0.0421143	0.11473
347	0.0422363	0.115187
348	0.0423584	0.11559
349	0.0424805	0.115903
350	0.0426025	0.116172
351	0.0427246	0.116414
352	0.0428467	0.116602
353	0.0429687	0.116763
354	0.0430908	0.116888
355	0.0432129	0.116996
356	0.043335	0.11704
357	0.043457	0.11704
358	0.0435791	0.117014
359	0.0437012	0.116924
360	0.0438232	0.116835
361	0.0439453	0.116691
362	0.0440674	0.116467
363	0.0441895	0.11619
364	0.0443115	0.115885
365	0.0444336	0.115545
366	0.0445557	0.115142
367	0.0446777	0.114668
368	0.0447998	0.114139
369	0.0449219	0.113557
370	0.0450439	0.112948
371	0.045166	0.112313
372	0.0452881	0.111641
373	0.0454102	0.110943
374	0.0455322	0.11019
375	0.0456543	0.109376
376	0.0457764	0.108525
377	0.0458984	0.107683
378	0.0460205	0.106815
379	0.0461426	0.105875
380	0.0462646	0.104881
381	0.0463867	0.103851
382	0.0465088	0.102776
383	0.0466309	0.101657
384	0.0467529	0.100484
385	0.046875	0.0992753
386	0.0469971	0.0980307
387	0.0471191	0.0967055
388	0.0472412	0.0953355
389	0.0473633	0.0939476
390	0.0474854	0.0925328
391	0.0476074	0.0910912
392	0.0477295	0.0895869
393	0.0478516	0.0880378
394	0.0479736	0.0864976
395	0.0480957	0.0849665
396	0.0482178	0.0834264
397	0.0483398	0.0818594
398	0.0484619	0.0802834
399	0.048584	0.0786448
400	0.0487061	0.0769793
401	0.0488281	0.0754303
402	0.0489502	0.0737558
403	0.0490723	0.0719471
404	0.0491943	0.0702905
405	0.0493164	0.0684639
406	0.0494385	0.066494
407	0.0495605	0.0646136
408	0.0496826	0.0626257
409	0.0498047	0.0606827
410	0.0499268	0.0587844
411	0.0500488	0.056698
412	0.0501709	0.0546565
413	0.050293	0.0527045
414	0.050415	0.0505465
415	0.0505371	0.04829
416	0.0506592	0.0461142
417	0.0507812	0.0438846
418	0.0509033	0.0416013
419	0.0510254	0.0392821
420	0.0511475	0.0369809
421	0.0512695	0.0347871
422	0.0513916	0.0324411
423	0.0515137	0.0299339
424	0.0516357	0.0275431
425	0.0517578	0.0251613
426	0.0518799	0.0227347
427	0.052002	0.0202902
428	0.052124	0.0178636
429	0.0522461	0.0155176
430	0.0523682	0.0131
431	0.0524902	0.0105839
432	0.0526123	0.00806774
433	0.0527344	0.00555161
434	0.0528564	0.00296384
435	0.0529785	0.000268626
436	0.0531006	-0.00241764
437	0.0532227	-0.00505913
438	0.0533447	-0.00770957
439	0.0534668	-0.0104585
440	0.0535889	-0.0132164
441	0.0537109	-0.0158937
442	0.053833	-0.0186158
443	0.0539551	-0.0213558
444	0.0540771	-0.0240152
445	0.0541992	-0.0266567
446	0.0543213	-0.0293071
447	0.0544434	-0.0320113
448	0.0545654	-0.0347244
449	0.0546875	-0.037357
450	0.0548096	-0.0399626
451	0.0549316	-0.0426668
452	0.0550537	-0.0453889
453	0.0551758	-0.0480214
454	0.0552979	-0.0506987
455	0.0554199	-0.0534208
456	0.055542	-0.0560981
457	0.0556641	-0.0587396
458	0.0557861	-0.0614169
459	0.0559082	-0.0641479
460	0.0560303	-0.0668521
461	0.0561523	-0.0694847
462	0.0562744	-0.0721082
463	0.0563965	-0.0747318
464	0.0565186	-0.0773106
465	0.0566406	-0.0798447
466	0.0567627	-0.0823608
467	0.0568848	-0.0848769
468	0.0570068	-0.0873035
469	0.0571289	-0.0896316
470	0.057251	-0.0919329
471	0.057373	-0.0942072
472	0.0574951	-0.09641
473	0.0576172	-0.0985769
474	0.0577393	-0.100717
475	0.0578613	-0.102866
476	0.0579834	-0.105033
477	0.0581055	-0.107164
478	0.0582275	-0.109286
479	0.0583496	-0.111355
480	0.0584717	-0.113333
481	0.0585937	-0.115205
482	0.0587158	-0.117023
483	0.0588379	-0.118795
484	0.05896	-0.120479
485	0.059082	-0.122073
486	0.0592041	-0.123613
487	0.0593262	-0.125046
488	0.0594482	-0.126398
489	0.0595703	-0.127705
490	0.0596924	-0.128967
491	0.0598145	-0.130158
492	0.0599365	-0.131296
493	0.0600586	-0.13237
494	0.0601807	-0.133373
495	0.0603027	-0.134322
496	0.0604248	-0.135209
497	0.0605469	-0.136032
498	0.0606689	-0.136784
499	0.060791	-0.137465
500	0.0609131	-0.138092
501	0.0610352	-0.138602
502	0.0611572	-0.138987
503	0.0612793	-0.139301
504	0.0614014	-0.139498
505	0.0615234	-0.139596
506	0.0616455	-0.139605
507	0.0617676	-0.139524
508	0.0618896	-0.139381
509	0.0620117	-0.139086
510	0.0621338	-0.13862
511	0.0622559	-0.138244
512	0.0623779	-0.137752
513	0.0625	-0.137089
514	0.0626221	-0.13648
515	0.0627441	-0.1358
516	0.0628662	-0.135074
517	0.0629883	-0.134322
518	0.0631104	-0.13348
519	0.0632324	-0.132648
520	0.0633545	-0.13169
521	0.0634766	-0.130472
522	0.0635986	-0.129084
523	0.0637207	-0.127642
524	0.0638428	-0.126066
525	0.0639648	-0.124392
526	0.0640869	-0.122834
527	0.064209	-0.121258
528	0.0643311	-0.119539
529	0.0644531	-0.11773
530	0.0645752	-0.11576
531	0.0646973	-0.113683
532	0.0648193	-0.111596
533	0.0649414	-0.109438
534	0.0650635	-0.107227
535	0.0651855	-0.105131
536	0.0653076	-0.102902
537	0.0654297	-0.100502
538	0.0655518	-0.0982277
539	0.0656738	-0.0958548
540	0.0657959	-0.0933118
541	0.065918	-0.090733
542	0.06604	-0.087984
543	0.0661621	-0.0851903
544	0.0662842	-0.0824056
545	0.0664062	-0.0793611
546	0.0665283	-0.0762272
547	0.0666504	-0.0731201
548	0.0667725	-0.0699324
549	0.0668945	-0.0666909
550	0.0670166	-0.0634047
551	0.0671387	-0.0601723
552	0.0672607	-0.0569309
553	0.0673828	-0.0536357
554	0.0675049	-0.0502779
555	0.067627	-0.0468663
556	0.067749	-0.0436428
557	0.0678711	-0.0404551
558	0.0679932	-0.0370704
559	0.0681152	-0.0338559
560	0.0682373	-0.0308383
561	0.0683594	-0.0276595
562	0.0684814	-0.0243734
563	0.0686035	-0.0211767
564	0.0687256	-0.0179084
565	0.0688477	-0.014461
566	0.0689697	-0.0110495
567	0.0690918	-0.00761108
568	0.0692139	-0.00416371
569	0.0693359	-0.00085065
570	0.069458	0.00255195
571	0.0695801	0.00590082
572	0.0697021	0.00916015
573	0.0698242	0.0124732
574	0.0699463	0.0158042
575	0.0700684	0.0191351
576	0.0701904	0.0223497
577	0.0703125	0.0254926
578	0.0704346	0.0286266
579	0.0705566	0.0316531
580	0.0706787	0.0346349
581	0.0708008	0.0375271
582	0.0709229	0.0404283
583	0.0710449	0.043419
584	0.071167	0.046347
585	0.0712891	0.0492034
586	0.0714111	0.0520419
587	0.0715332	0.0548803
588	0.0716553	0.057692
589	0.0717773	0.0604051
590	0.0718994	0.0631003
591	0.0720215	0.0657866
592	0.0721436	0.0684102
593	0.0722656	0.0709531
594	0.0723877	0.0734245
595	0.0725098	0.0758601
596	0.0726318	0.0782329
597	0.0727539	0.0805252
598	0.072876	0.0827369
599	0.072998	0.0848949
600	0.0731201	0.087017
601	0.0732422	0.0890586
602	0.0733643	0.0910016
603	0.0734863	0.0929268
604	0.0736084	0.0947982
605	0.0737305	0.096589
606	0.0738525	0.0983351
607	0.0739746	0.100045
608	0.0740967	0.101711
609	0.0742187	0.103314
610	0.0743408	0.104836
611	0.0744629	0.106313
612	0.074585	0.107728
613	0.074707	0.109062
614	0.0748291	0.110334
615	0.0749512	0.111534
616	0.0750732	0.112698
617	0.0751953	0.113835
618	0.0753174	0.1149
619	0.0754395	0.115912
620	0.0755615	0.116861
621	0.0756836	0.117757
622	0.0758057	0.118598
623	0.0759277	0.11936
624	0.0760498	0.120067
625	0.0761719	0.120721
626	0.0762939	0.121303
627	0.076416	0.121804
628	0.0765381	0.122225
629	0.0766602	0.122601
630	0.0767822	0.122905
631	0.0769043	0.123147
632	0.0770264	0.123317
633	0.0771484	0.123461
634	0.0772705	0.123532
635	0.0773926	0.123541
636	0.0775146	0.123505
637	0.0776367	0.123443
638	0.0777588	0.123317
639	0.0778809	0.123138
640	0.0780029	0.122923
641	0.078125	0.122673
642	0.0782471	0.122386
643	0.0783691	0.122064
644	0.0784912	0.121661
645	0.0786133	0.121213
646	0.0787353	0.120712
647	0.0788574	0.120148
648	0.0789795	0.119548
649	0.0791016	0.118867
650	0.0792236	0.118142
651	0.0793457	0.117345
652	0.0794678	0.116485
653	0.0795898	0.115599
654	0.0797119	0.114659
655	0.079834	0.113674
656	0.0799561	0.112662
657	0.0800781	0.111578
658	0.0802002	0.110441
659	0.0803223	0.109304
660	0.0804443	0.108167
661	0.0805664	0.106985
662	0.0806885	0.105731
663	0.0808105	0.104433
664	0.0809326	0.103108
665	0.0810547	0.101756
666	0.0811768	0.100359
667	0.0812988	0.0988992
668	0.0814209	0.097386
669	0.081543	0.095819
670	0.081665	0.0942162
671	0.0817871	0.0925686
672	0.0819092	0.0908942
673	0.0820312	0.0891839
674	0.0821533	0.0874378
675	0.0822754	0.085647
676	0.0823975	0.0838203
677	0.0825195	0.0820205
678	0.0826416	0.0802118
679	0.0827637	0.078403
680	0.0828857	0.0765853
681	0.0830078	0.0747139
682	0.0831299	0.0727977
683	0.083252	0.0709711
684	0.083374	0.0691354
685	0.0834961	0.0671118
686	0.0836182	0.0652135
687	0.0837402	0.0632615
688	0.0838623	0.0610946
689	0.0839844	0.0589993
690	0.0841064	0.0568861
691	0.0842285	0.054755
692	0.0843506	0.0526955
693	0.0844727	0.0505107
694	0.0845947	0.0483348
695	0.0847168	0.0462753
696	0.0848389	0.0440905
697	0.0849609	0.0417535
698	0.085083	0.0394791
699	0.0852051	0.0371868
700	0.0853271	0.0348319
701	0.0854492	0.0324769
702	0.0855713	0.030113
703	0.0856934	0.0278565
704	0.0858154	0.0255464
705	0.0859375	0.0230571
706	0.0860596	0.0206126
707	0.0861816	0.0182397
708	0.0863037	0.0158579
709	0.0864258	0.0134403
710	0.0865478	0.0110764
711	0.0866699	0.00879303
712	0.086792	0.00646494
713	0.0869141	0.00405626
714	0.0870361	0.00164757
715	0.0871582	-0.000734245
716	0.0872803	-0.00316979
717	0.0874023	-0.00570383
718	0.0875244	-0.00822892
719	0.0876465	-0.0107271
720	0.0877686	-0.0132433
721	0.0878906	-0.0158042
722	0.0880127	-0.0183919
723	0.0881348	-0.0209081
724	0.0882568	-0.0234242
725	0.0883789	-0.0259851
726	0.088501	-0.0284654
727	0.088623	-0.0308741
728	0.0887451	-0.0332828
729	0.0888672	-0.0357004
730	0.0889893	-0.038136
731	0.0891113	-0.0405088
732	0.0892334	-0.042819
733	0.0893555	-0.0451919
734	0.0894775	-0.0475827
735	0.0895996	-0.0499287
736	0.0897217	-0.0522568
737	0.0898437	-0.0546207
738	0.0899658	-0.0569756
739	0.0900879	-0.0593127
740	0.09021	-0.0616587
741	0.090332	-0.0640315
742	0.0904541	-0.0664223
743	0.0905762	-0.0688041
744	0.0906982	-0.0711412
745	0.0908203	-0.0734335
746	0.0909424	-0.0757078
747	0.0910645	-0.0779464
748	0.0911865	-0.0801491
749	0.0913086	-0.0823519
750	0.0914307	-0.0845009
751	0.0915527	-0.0865424
752	0.0916748	-0.0885482
753	0.0917969	-0.090545
754	0.0919189	-0.0924432
755	0.092041	-0.0943147
756	0.0921631	-0.0961682
757	0.0922852	-0.0979949
758	0.0924072	-0.0998573
759	0.0925293	-0.101702
760	0.0926514	-0.103546
761	0.0927734	-0.105364
762	0.0928955	-0.107119
763	0.0930176	-0.108803
764	0.0931396	-0.110432
765	0.0932617	-0.112044
766	0.0933838	-0.113566
767	0.0935059	-0.114999
768	0.0936279	-0.116396
769	0.09375	-0.117694
770	0.0938721	-0.118921
771	0.0939941	-0.120085
772	0.0941162	-0.121204
773	0.0942383	-0.122297
774	0.0943603	-0.123335
775	0.0944824	-0.12432
776	0.0946045	-0.125251
777	0.0947266	-0.126129
778	0.0948486	-0.12698
779	0.0949707	-0.127768
780	0.0950928	-0.128493
781	0.0952148	-0.129164
782	0.0953369	-0.129773
783	0.095459	-0.130293
784	0.0955811	-0.130731
785	0.0957031	-0.131116
786	0.0958252	-0.131394
787	0.0959473	-0.131555
788	0.0960693	-0.131636
789	0.0961914	-0.131636
790	0.0963135	-0.131573
791	0.0964355	-0.131376
792	0.0965576	-0.131099
793	0.0966797	-0.130794
794	0.0968018	-0.130373
795	0.0969238	-0.129917
796	0.0970459	-0.129406
797	0.097168	-0.12886
798	0.09729	-0.128341
799	0.0974121	-0.127768
800	0.0975342	-0.127168
801	0.0976562	-0.126532
802	0.0977783	-0.125753
803	0.0979004	-0.124777
804	0.0980225	-0.123559
805	0.0981445	-0.122288
806	0.0982666	-0.120953
807	0.0983887	-0.119557
808	0.0985107	-0.118276
809	0.0986328	-0.116969
810	0.0987549	-0.115545
811	0.098877	-0.114041
812	0.098999	-0.112331
813	0.0991211	-0.110468
814	0.0992432	-0.108668
815	0.0993652	-0.106824
816	0.0994873	-0.104845
817	0.0996094	-0.102973
818	0.0997314	-0.101093
819	0.0998535	-0.0990246
820	0.0999756	-0.0969472
821	0.100098	-0.0948251
822	0.10022	-0.0926402
823	0.100342	-0.0903838
824	0.100464	-0.0879124
825	0.100586	-0.0854321
826	0.100708	-0.082916
827	0.10083	-0.0802476
828	0.100952	-0.0774718
829	0.101074	-0.0746154
830	0.101196	-0.0717859
831	0.101318	-0.0688758
832	0.10144	-0.065894
833	0.101562	-0.062957
834	0.101685	-0.0599753
835	0.101807	-0.0569935
836	0.101929	-0.0539581
837	0.102051	-0.0507704
838	0.102173	-0.0477528
839	0.102295	-0.0448695
840	0.102417	-0.0417893
841	0.102539	-0.0388075
842	0.102661	-0.0360317
843	0.102783	-0.0331306
844	0.102905	-0.0301309
845	0.103027	-0.0271581
846	0.103149	-0.0241495
847	0.103271	-0.0210245
848	0.103394	-0.0178726
849	0.103516	-0.0146759
850	0.103638	-0.0114614
851	0.10376	-0.00839905
852	0.103882	-0.00527403
853	0.104004	-0.00210424
854	0.104126	0.0009581
855	0.104248	0.00406521
856	0.10437	0.007235
857	0.104492	0.0104406
858	0.104614	0.0136283
859	0.104736	0.0166459
860	0.104858	0.0196724
861	0.10498	0.022681
862	0.105103	0.025618
863	0.105225	0.0285012
864	0.105347	0.0313576
865	0.105469	0.0342588
866	0.105591	0.037151
867	0.105713	0.0399895
868	0.105835	0.0427743
869	0.105957	0.0455501
870	0.106079	0.0483617
871	0.106201	0.0510927
872	0.106323	0.0537611
873	0.106445	0.0564831
874	0.106567	0.0591425
875	0.106689	0.0617303
876	0.106812	0.0642733
877	0.106934	0.0667894
878	0.107056	0.0692787
879	0.107178	0.0716784
880	0.1073	0.0740155
881	0.107422	0.0762988
882	0.107544	0.0785374
883	0.107666	0.0807311
884	0.107788	0.0828354
885	0.10791	0.0849307
886	0.108032	0.0869991
887	0.108154	0.0889869
888	0.108276	0.09093
889	0.108398	0.0928283
890	0.108521	0.0946818
891	0.108643	0.0964905
892	0.108765	0.0982456
893	0.108887	0.0999737
894	0.109009	0.101684
895	0.109131	0.103358
896	0.109253	0.104925
897	0.109375	0.10643
898	0.109497	0.107916
899	0.109619	0.109367
900	0.109741	0.110755
901	0.109863	0.11208
902	0.109985	0.113351
903	0.110107	0.11456
904	0.110229	0.115724
905	0.110352	0.116808
906	0.110474	0.117793
907	0.110596	0.118733
908	0.110718	0.119628
909	0.11084	0.120461
910	0.110962	0.121204
911	0.111084	0.121858
912	0.111206	0.122503
913	0.111328	0.123085
914	0.11145	0.123586
915	0.111572	0.124043
916	0.111694	0.124446
917	0.111816	0.124795
918	0.111938	0.125108
919	0.112061	0.125359
920	0.112183	0.125556
921	0.112305	0.125717
922	0.112427	0.125833
923	0.112549	0.125878
924	0.112671	0.125878
925	0.112793	0.125833
926	0.112915	0.125717
927	0.113037	0.12552
928	0.113159	0.12526
929	0.113281	0.124947
930	0.113403	0.124571
931	0.113525	0.124114
932	0.113647	0.123586
933	0.11377	0.122977
934	0.113892	0.122314
935	0.114014	0.121589
936	0.114136	0.120828
937	0.114258	0.120031
938	0.11438	0.119172
939	0.114502	0.118258
940	0.114624	0.117282
941	0.114746	0.116288
942	0.114868	0.115268
943	0.11499	0.114202
944	0.115112	0.113092
945	0.115234	0.111901
946	0.115356	0.110665
947	0.115479	0.109394
948	0.115601	0.108041
949	0.115723	0.106654
950	0.115845	0.105221
951	0.115967	0.103699
952	0.116089	0.102105
953	0.116211	0.100475
954	0.116333	0.0988097
955	0.116455	0.0971173
956	0.116577	0.0953534
957	0.116699	0.0935267
958	0.116821	0.0916821
959	0.116943	0.0898376
960	0.117065	0.0879751
961	0.117187	0.0860858
962	0.11731	0.0841964
963	0.117432	0.0823071
964	0.117554	0.0803103
965	0.117676	0.0783404
966	0.117798	0.0764779
967	0.11792	0.0743737
968	0.118042	0.0722694
969	0.118164	0.0702816
970	0.118286	0.0680162
971	0.118408	0.0656881
972	0.11853	0.0634853
973	0.118652	0.0612199
974	0.118774	0.0589724
975	0.118896	0.0566622
976	0.119019	0.0542625
977	0.119141	0.052006
978	0.119263	0.0496869
979	0.119385	0.0471529
980	0.119507	0.0446815
981	0.119629	0.0422549
982	0.119751	0.039694
983	0.119873	0.0371062
984	0.119995	0.0345274
985	0.120117	0.0320202
986	0.120239	0.0295489
987	0.120361	0.0268716
988	0.120483	0.0241764
989	0.120605	0.0215796
990	0.120728	0.0189561
991	0.12085	0.0162967
992	0.120972	0.0136731
993	0.121094	0.0110943
994	0.121216	0.00853336
995	0.121338	0.00591873
996	0.12146	0.00325933
997	0.121582	0.000626795
998	0.121704	-0.00199679
999	0.121826	-0.00471887
1000	0.121948	-0.00750363
1001	0.12207	-0.0102526
1002	0.122192	-0.0130015
1003	0.122314	-0.0157684
1004	0.122437	-0.0186068
1005	0.122559	-0.0214185
1006	0.122681	-0.0241495
1007	0.122803	-0.0269522
1008	0.122925	-0.0297011
1009	0.123047	-0.0323605
1010	0.123169	-0.035011
1011	0.123291	-0.0376524
1012	0.123413	-0.0403477
1013	0.123535	-0.0429981
1014	0.123657	-0.045559
1015	0.123779	-0.0481557
1016	0.123901	-0.0507704
1017	0.124023	-0.0533492
1018	0.124146	-0.0559011
1019	0.124268	-0.0584978
1020	0.12439	-0.0610856
1021	0.124512	-0.0636107
1022	0.124634	-0.0661268
1023	0.124756	-0.0686519
1024	0.124878	-0.071177
1025	0.125	-0.0736931
1026	0.125122	-0.0761645
1027	0.125244	-0.078609
1028	0.125366	-0.0809908
1029	0.125488	-0.0833368
1030	0.12561	-0.0856649
1031	0.125732	-0.0879572
1032	0.125854	-0.0902226
1033	0.125977	-0.0924074
1034	0.126099	-0.0945296
1035	0.126221	-0.096589
1036	0.126343	-0.09855
1037	0.126465	-0.10052
1038	0.126587	-0.102454
1039	0.126709	-0.104334
1040	0.126831	-0.106224
1041	0.126953	-0.108086
1042	0.127075	-0.10994
1043	0.127197	-0.111775
1044	0.127319	-0.11353
1045	0.127441	-0.115214
1046	0.127563	-0.116843
1047	0.127686	-0.11841
1048	0.127808	-0.119897
1049	0.12793	-0.121321
1050	0.128052	-0.122655
1051	0.128174	-0.123881
1052	0.128296	-0.125028
1053	0.128418	-0.126084
1054	0.12854	-0.127114
1055	0.128662	-0.128081
1056	0.128784	-0.128985
1057	0.128906	-0.129827
1058	0.129028	-0.130579
1059	0.12915	-0.131287
1060	0.129272	-0.131958
1061	0.129395	-0.132567
1062	0.129517	-0.133122
1063	0.129639	-0.133579
1064	0.129761	-0.134
1065	0.129883	-0.134331
1066	0.130005	-0.134555
1067	0.130127	-0.134716
1068	0.130249	-0.134779
1069	0.130371	-0.134761
1070	0.130493	-0.134653
1071	0.130615	-0.134412
1072	0.130737	-0.13417
1073	0.130859	-0.133848
1074	0.130981	-0.133265
1075	0.131104	-0.132683
1076	0.131226	-0.132146
1077	0.131348	-0.131439
1078	0.13147	-0.130678
1079	0.131592	-0.129872
1080	0.131714	-0.129066
1081	0.131836	-0.128242
1082	0.131958	-0.127275
1083	0.13208	-0.12629
1084	0.132202	-0.125323
1085	0.132324	-0.124204
1086	0.132446	-0.122807
1087	0.132568	-0.121321
1088	0.13269	-0.119834
1089	0.132812	-0.118151
1090	0.132935	-0.116521
1091	0.133057	-0.11499
1092	0.133179	-0.113423
1093	0.133301	-0.111802
1094	0.133423	-0.109949
1095	0.133545	-0.107952
1096	0.133667	-0.106018
1097	0.133789	-0.104039
1098	0.133911	-0.101872
1099	0.134033	-0.0997141
1100	0.134155	-0.0977083
1101	0.134277	-0.0955504
1102	0.134399	-0.093276
1103	0.134521	-0.0909927
1104	0.134644	-0.0886825
1105	0.134766	-0.0863633
1106	0.134888	-0.0838203
1107	0.13501	-0.0811878
1108	0.135132	-0.0785821
1109	0.135254	-0.075878
1110	0.135376	-0.0730663
1111	0.135498	-0.0701204
1112	0.13562	-0.0671745
1113	0.135742	-0.0642554
1114	0.135864	-0.0612378
1115	0.135986	-0.0582024
1116	0.136108	-0.05514
1117	0.13623	-0.0521672
1118	0.136353	-0.0491765
1119	0.136475	-0.0459261
1120	0.136597	-0.042828
1121	0.136719	-0.039891
1122	0.136841	-0.036766
1123	0.136963	-0.0337305
1124	0.137085	-0.0309099
1125	0.137207	-0.0280446
1126	0.137329	-0.0251255
1127	0.137451	-0.0221975
1128	0.137573	-0.0192336
1129	0.137695	-0.0161534
1130	0.137817	-0.0130463
1131	0.137939	-0.00997499
1132	0.138062	-0.00686788
1133	0.138184	-0.00386822
1134	0.138306	-0.000913329
1135	0.138428	0.0021311
1136	0.13855	0.00512181
1137	0.138672	0.0080946
1138	0.138794	0.0111122
1139	0.138916	0.0141745
1140	0.139038	0.0172369
1141	0.13916	0.0201649
1142	0.139282	0.0230392
1143	0.139404	0.0259314
1144	0.139526	0.028743
1145	0.139648	0.031492
1146	0.139771	0.0341961
1147	0.139893	0.0369361
1148	0.140015	0.039694
1149	0.140137	0.0423713
1150	0.140259	0.0450039
1151	0.140381	0.0476095
1152	0.140503	0.0502062
1153	0.140625	0.0527492
1154	0.140747	0.0552206
1155	0.140869	0.0577188
1156	0.140991	0.0601723
1157	0.141113	0.0625631
1158	0.141235	0.0649091
1159	0.141357	0.0672192
1160	0.141479	0.0695205
1161	0.141602	0.0717411
1162	0.141724	0.0738722
1163	0.141846	0.0759585
1164	0.141968	0.0780359
1165	0.14209	0.0800685
1166	0.142212	0.0820116
1167	0.142334	0.0839278
1168	0.142456	0.0858082
1169	0.142578	0.0876438
1170	0.1427	0.0893899
1171	0.142822	0.0910912
1172	0.142944	0.0927656
1173	0.143066	0.0943953
1174	0.143188	0.0959891
1175	0.143311	0.0975024
1176	0.143433	0.0989709
1177	0.143555	0.100421
1178	0.143677	0.101782
1179	0.143799	0.103072
1180	0.143921	0.104308
1181	0.144043	0.105534
1182	0.144165	0.106752
1183	0.144287	0.107925
1184	0.144409	0.109044
1185	0.144531	0.11011
1186	0.144653	0.11114
1187	0.144775	0.112134
1188	0.144897	0.113065
1189	0.14502	0.113969
1190	0.145142	0.114811
1191	0.145264	0.115572
1192	0.145386	0.116279
1193	0.145508	0.116906
1194	0.14563	0.117479
1195	0.145752	0.117981
1196	0.145874	0.118419
1197	0.145996	0.118813
1198	0.146118	0.119154
1199	0.14624	0.119449
1200	0.146362	0.119691
1201	0.146484	0.119897
1202	0.146606	0.120067
1203	0.146729	0.120192
1204	0.146851	0.120273
1205	0.146973	0.120309
1206	0.147095	0.120336
1207	0.147217	0.120318
1208	0.147339	0.120255
1209	0.147461	0.120139
1210	0.147583	0.119951
1211	0.147705	0.119736
1212	0.147827	0.119476
1213	0.147949	0.119118
1214	0.148071	0.118706
1215	0.148193	0.118249
1216	0.148315	0.117712
1217	0.148437	0.117103
1218	0.14856	0.116441
1219	0.148682	0.115742
1220	0.148804	0.115035
1221	0.148926	0.114265
1222	0.149048	0.113441
1223	0.14917	0.112581
1224	0.149292	0.111713
1225	0.149414	0.110826
1226	0.149536	0.109904
1227	0.149658	0.108901
1228	0.14978	0.107889
1229	0.149902	0.106833
1230	0.150024	0.105722
1231	0.150146	0.104549
1232	0.150269	0.103323
1233	0.150391	0.102042
1234	0.150513	0.100681
1235	0.150635	0.0992753
1236	0.150757	0.0978247
1237	0.150879	0.0963562
1238	0.151001	0.0948251
1239	0.151123	0.0932312
1240	0.151245	0.0915747
1241	0.151367	0.0898913
1242	0.151489	0.0882169
1243	0.151611	0.0865335
1244	0.151733	0.084859
1245	0.151855	0.0831846
1246	0.151978	0.0814027
1247	0.1521	0.0796208
1248	0.152222	0.0779285
1249	0.152344	0.0760839
1250	0.152466	0.0741408
1251	0.152588	0.0723769
1252	0.15271	0.0704159
1253	0.152832	0.068249
1254	0.152954	0.0661985
1255	0.153076	0.06413
1256	0.153198	0.0620527
1257	0.15332	0.0598947
1258	0.153442	0.0576203
1259	0.153564	0.0554803
1260	0.153687	0.0533223
1261	0.153809	0.0509494
1262	0.153931	0.0485676
1263	0.154053	0.0462485
1264	0.154175	0.0438398
1265	0.154297	0.0413774
1266	0.154419	0.0388613
1267	0.154541	0.0363899
1268	0.154663	0.0340081
1269	0.154785	0.0314651
1270	0.154907	0.0288326
1271	0.155029	0.0262985
1272	0.155151	0.0237734
1273	0.155273	0.0212036
1274	0.155396	0.0185979
1275	0.155518	0.0160191
1276	0.15564	0.013494
1277	0.155762	0.0109241
1278	0.155884	0.00827369
1279	0.156006	0.00565011
1280	0.156128	0.00305339
1281	0.15625	0.000358168
1282	0.156372	-0.00240868
1283	0.156494	-0.00515762
1284	0.156616	-0.00789761
1285	0.156738	-0.0106376
1286	0.15686	-0.0134761
1287	0.156982	-0.0163414
1288	0.157104	-0.0190993
1289	0.157227	-0.021893
1290	0.157349	-0.0247136
1291	0.157471	-0.0274446
1292	0.157593	-0.0301578
1293	0.157715	-0.0328799
1294	0.157837	-0.0356288
1295	0.157959	-0.0383867
1296	0.158081	-0.0410819
1297	0.158203	-0.0437592
1298	0.158325	-0.0464276
1299	0.158447	-0.0491049
1300	0.158569	-0.0517553
1301	0.158691	-0.0543341
1302	0.158813	-0.0569667
1303	0.158936	-0.0595992
1304	0.159058	-0.0621512
1305	0.15918	-0.0647389
1306	0.159302	-0.0673536
1307	0.159424	-0.0699413
1308	0.159546	-0.0724933
1309	0.159668	-0.0749915
1310	0.15979	-0.0774897
1311	0.159912	-0.07997
1312	0.160034	-0.0824056
1313	0.160156	-0.0848232
1314	0.160278	-0.0872498
1315	0.1604	-0.0896137
1316	0.160522	-0.0918612
1317	0.160645	-0.0940819
1318	0.160767	-0.0962488
1319	0.160889	-0.098353
1320	0.161011	-0.100421
1321	0.161133	-0.102454
1322	0.161255	-0.104469
1323	0.161377	-0.106439
1324	0.161499	-0.108391
1325	0.161621	-0.110334
1326	0.161743	-0.112214
1327	0.161865	-0.114014
1328	0.161987	-0.115742
1329	0.162109	-0.117399
1330	0.162231	-0.119001
1331	0.162354	-0.120524
1332	0.162476	-0.121974
1333	0.162598	-0.123362
1334	0.16272	-0.124669
1335	0.162842	-0.125887
1336	0.162964	-0.12706
1337	0.163086	-0.128206
1338	0.163208	-0.129299
1339	0.16333	-0.130337
1340	0.163452	-0.131278
1341	0.163574	-0.132155
1342	0.163696	-0.132997
1343	0.163818	-0.133785
1344	0.16394	-0.134501
1345	0.164062	-0.135137
1346	0.164185	-0.135683
1347	0.164307	-0.136185
1348	0.164429	-0.136561
1349	0.164551	-0.13682
1350	0.164673	-0.13699
1351	0.164795	-0.137062
1352	0.164917	-0.136999
1353	0.165039	-0.136838
1354	0.165161	-0.136614
1355	0.165283	-0.136373
1356	0.165405	-0.13597
1357	0.165527	-0.135379
1358	0.165649	-0.134886
1359	0.165771	-0.134385
1360	0.165894	-0.133704
1361	0.166016	-0.132997
1362	0.166138	-0.132272
1363	0.16626	-0.131528
1364	0.166382	-0.130678
1365	0.166504	-0.12972
1366	0.166626	-0.128779
1367	0.166748	-0.127803
1368	0.16687	-0.126666
1369	0.166992	-0.125171
1370	0.167114	-0.123604
1371	0.167236	-0.122091
1372	0.167358	-0.120354
1373	0.16748	-0.11867
1374	0.167603	-0.117058
1375	0.167725	-0.115429
1376	0.167847	-0.113745
1377	0.167969	-0.111722
1378	0.168091	-0.109698
1379	0.168213	-0.107764
1380	0.168335	-0.105615
1381	0.168457	-0.103394
1382	0.168579	-0.101227
1383	0.168701	-0.0990694
1384	0.168823	-0.0968219
1385	0.168945	-0.0944579
1386	0.169067	-0.0920761
1387	0.169189	-0.0896943
1388	0.169312	-0.0871603
1389	0.169434	-0.0845098
1390	0.169556	-0.0818056
1391	0.169678	-0.0790209
1392	0.1698	-0.0761645
1393	0.169922	-0.0732096
1394	0.170044	-0.0701741
1395	0.170166	-0.0670581
1396	0.170288	-0.0638883
1397	0.17041	-0.0607453
1398	0.170532	-0.0575487
1399	0.170654	-0.05437
1400	0.170776	-0.0512718
1401	0.170898	-0.0480304
1402	0.171021	-0.0447979
1403	0.171143	-0.0417356
1404	0.171265	-0.0385389
1405	0.171387	-0.0353691
1406	0.171509	-0.0324411
1407	0.171631	-0.0294593
1408	0.171753	-0.0264418
1409	0.171875	-0.0234421
1410	0.171997	-0.0204066
1411	0.172119	-0.0172548
1412	0.172241	-0.0139596
1413	0.172363	-0.010745
1414	0.172485	-0.0075484
1415	0.172607	-0.00429802
1416	0.172729	-0.00122673
1417	0.172852	0.0017998
1418	0.172974	0.004889
1419	0.173096	0.00796925
1420	0.173218	0.0110495
1421	0.17334	0.0141476
1422	0.173462	0.0173085
1423	0.173584	0.0203708
1424	0.173706	0.0232809
1425	0.173828	0.0261911
1426	0.17395	0.0290564
1427	0.174072	0.0318501
1428	0.174194	0.034608
1429	0.174316	0.037339
1430	0.174438	0.0401149
1431	0.174561	0.042828
1432	0.174683	0.0454874
1433	0.174805	0.0481378
1434	0.174927	0.0507525
1435	0.175049	0.0533671
1436	0.175171	0.0559011
1437	0.175293	0.0584173
1438	0.175415	0.0609065
1439	0.175537	0.0633242
1440	0.175659	0.0657328
1441	0.175781	0.068052
1442	0.175903	0.0703443
1443	0.176025	0.0726097
1444	0.176147	0.0747855
1445	0.17627	0.0768898
1446	0.176392	0.0789403
1447	0.176514	0.0809729
1448	0.176636	0.0829249
1449	0.176758	0.0847784
1450	0.17688	0.086623
1451	0.177002	0.0884497
1452	0.177124	0.0901868
1453	0.177246	0.0918612
1454	0.177368	0.0935357
1455	0.17749	0.0951743
1456	0.177612	0.0967323
1457	0.177734	0.0982366
1458	0.177856	0.0996782
1459	0.177979	0.101075
1460	0.178101	0.102427
1461	0.178223	0.103726
1462	0.178345	0.104943
1463	0.178467	0.106098
1464	0.178589	0.107254
1465	0.178711	0.108391
1466	0.178833	0.109483
1467	0.178955	0.110522
1468	0.179077	0.111507
1469	0.179199	0.112456
1470	0.179321	0.113351
1471	0.179443	0.114193
1472	0.179565	0.114972
1473	0.179687	0.115688
1474	0.17981	0.11636
1475	0.179932	0.116951
1476	0.180054	0.117461
1477	0.180176	0.117936
1478	0.180298	0.118357
1479	0.18042	0.118706
1480	0.180542	0.118966
1481	0.180664	0.119198
1482	0.180786	0.119404
1483	0.180908	0.119566
1484	0.18103	0.119691
1485	0.181152	0.119754
1486	0.181274	0.11978
1487	0.181396	0.11978
1488	0.181519	0.119718
1489	0.181641	0.119655
1490	0.181763	0.119566
1491	0.181885	0.119422
1492	0.182007	0.119189
1493	0.182129	0.118903
1494	0.182251	0.118581
1495	0.182373	0.118213
1496	0.182495	0.117748
1497	0.182617	0.117193
1498	0.182739	0.116611
1499	0.182861	0.115948
1500	0.182983	0.115232
1501	0.183105	0.114524
1502	0.183228	0.113763
1503	0.18335	0.112957
1504	0.183472	0.112089
1505	0.183594	0.111166
1506	0.183716	0.110235
1507	0.183838	0.109277
1508	0.18396	0.108292
1509	0.184082	0.107271
1510	0.184204	0.106197
1511	0.184326	0.105087
1512	0.184448	0.103931
1513	0.18457	0.102741
1514	0.184692	0.101487
1515	0.184814	0.100189
1516	0.184937	0.0988455
1517	0.185059	0.0974486
1518	0.185181	0.096016
1519	0.185303	0.0945296
1520	0.185425	0.0930074
1521	0.185547	0.0914672
1522	0.185669	0.0898644
1523	0.185791	0.0882258
1524	0.185913	0.0865693
1525	0.186035	0.0849038
1526	0.186157	0.0832562
1527	0.186279	0.0815818
1528	0.186401	0.0798268
1529	0.186523	0.0781613
1530	0.186646	0.0764331
1531	0.186768	0.0745617
1532	0.18689	0.0727888
1533	0.187012	0.07098
1534	0.187134	0.0690549
1535	0.187256	0.0670312
1536	0.187378	0.064918
1537	0.1875	0.062957
1538	0.187622	0.061005
1539	0.187744	0.0588829
1540	0.187866	0.0567697
1541	0.187988	0.0546386
1542	0.18811	0.0525433
1543	0.188232	0.0503316
1544	0.188354	0.0480483
1545	0.188477	0.0458724
1546	0.188599	0.0436428
1547	0.188721	0.0413147
1548	0.188843	0.0389598
1549	0.188965	0.0366048
1550	0.189087	0.0343304
1551	0.189209	0.0320382
1552	0.189331	0.0296026
1553	0.189453	0.0271671
1554	0.189575	0.0247763
1555	0.189697	0.0223407
1556	0.189819	0.0198604
1557	0.189941	0.0173443
1558	0.190063	0.0148908
1559	0.190186	0.0124732
1560	0.190308	0.0099929
1561	0.19043	0.00745886
1562	0.190552	0.00499645
1563	0.190674	0.00253404
1564	0.190796	-7.16337e-05
1565	0.190918	-0.00271312
1566	0.19104	-0.0053188
1567	0.191162	-0.00789761
1568	0.191284	-0.0105122
1569	0.191406	-0.0132164
1570	0.191528	-0.0158579
1571	0.19165	-0.0184546
1572	0.191772	-0.0211588
1573	0.191895	-0.0238719
1574	0.192017	-0.0264955
1575	0.192139	-0.0290922
1576	0.192261	-0.0317069
1577	0.192383	-0.0343842
1578	0.192505	-0.0370346
1579	0.192627	-0.0396134
1580	0.192749	-0.042228
1581	0.192871	-0.0448695
1582	0.192993	-0.0474483
1583	0.193115	-0.0500451
1584	0.193237	-0.0526418
1585	0.193359	-0.0552475
1586	0.193481	-0.0577994
1587	0.193604	-0.0603245
1588	0.193726	-0.0629033
1589	0.193848	-0.0654911
1590	0.19397	-0.0680162
1591	0.194092	-0.0705323
1592	0.194214	-0.0730305
1593	0.194336	-0.0754929
1594	0.194458	-0.0779822
1595	0.19458	-0.0804625
1596	0.194702	-0.082907
1597	0.194824	-0.0853247
1598	0.194946	-0.0876438
1599	0.195068	-0.0899271
1600	0.19519	-0.0922015
1601	0.195312	-0.0943774
1602	0.195435	-0.0965264
1603	0.195557	-0.0986754
1604	0.195679	-0.10078
1605	0.195801	-0.10283
1606	0.195923	-0.104863
1607	0.196045	-0.106904
1608	0.196167	-0.108865
1609	0.196289	-0.110773
1610	0.196411	-0.112626
1611	0.196533	-0.114399
1612	0.196655	-0.116136
1613	0.196777	-0.117784
1614	0.196899	-0.119351
1615	0.197021	-0.120873
1616	0.197144	-0.12235
1617	0.197266	-0.123747
1618	0.197388	-0.125063
1619	0.19751	-0.126371
1620	0.197632	-0.127633
1621	0.197754	-0.128851
1622	0.197876	-0.129979
1623	0.197998	-0.131027
1624	0.19812	-0.132066
1625	0.198242	-0.133006
1626	0.198364	-0.133848
1627	0.198486	-0.134644
1628	0.198608	-0.135325
1629	0.19873	-0.135943
1630	0.198853	-0.136435
1631	0.198975	-0.136811
1632	0.199097	-0.137125
1633	0.199219	-0.137313
1634	0.199341	-0.137411
1635	0.199463	-0.13742
1636	0.199585	-0.137331
1637	0.199707	-0.13725
1638	0.199829	-0.137035
1639	0.199951	-0.136641
1640	0.200073	-0.13631
1641	0.200195	-0.13597
1642	0.200317	-0.135477
1643	0.200439	-0.134949
1644	0.200562	-0.134376
1645	0.200684	-0.133749
1646	0.200806	-0.133024
1647	0.200928	-0.132155
1648	0.20105	-0.131305
1649	0.201172	-0.130427
1650	0.201294	-0.129433
1651	0.201416	-0.128144
1652	0.201538	-0.126684
1653	0.20166	-0.125234
1654	0.201782	-0.123613
1655	0.201904	-0.122001
1656	0.202026	-0.120461
1657	0.202148	-0.118948
1658	0.202271	-0.117408
1659	0.202393	-0.115527
1660	0.202515	-0.113584
1661	0.202637	-0.111695
1662	0.202759	-0.109626
1663	0.202881	-0.107495
1664	0.203003	-0.1054
1665	0.203125	-0.103296
1666	0.203247	-0.10112
1667	0.203369	-0.0988276
1668	0.203491	-0.0964816
1669	0.203613	-0.0941804
1670	0.203735	-0.0917359
1671	0.203857	-0.0890765
1672	0.203979	-0.0864887
1673	0.204102	-0.0837935
1674	0.204224	-0.0809192
1675	0.204346	-0.0780001
1676	0.204468	-0.0749825
1677	0.20459	-0.0719023
1678	0.204712	-0.0687235
1679	0.204834	-0.0655806
1680	0.204956	-0.0624108
1681	0.205078	-0.0591605
1682	0.2052	-0.0560354
1683	0.205322	-0.0527582
1684	0.205444	-0.0494451
1685	0.205566	-0.0463291
1686	0.205688	-0.0430518
1687	0.205811	-0.0397656
1688	0.205933	-0.0367033
1689	0.206055	-0.033632
1690	0.206177	-0.0305249
1691	0.206299	-0.0274178
1692	0.206421	-0.0242928
1693	0.206543	-0.0211409
1694	0.206665	-0.0177472
1695	0.206787	-0.0143536
1696	0.206909	-0.0111032
1697	0.207031	-0.00774539
1698	0.207153	-0.00445024
1699	0.207275	-0.00132522
1700	0.207397	0.0017998
1701	0.20752	0.00497854
1702	0.207642	0.00820205
1703	0.207764	0.0114345
1704	0.207886	0.0147297
1705	0.208008	0.017989
1706	0.20813	0.0211051
1707	0.208252	0.0241943
1708	0.208374	0.0272118
1709	0.208496	0.0301667
1710	0.208618	0.0331306
1711	0.20874	0.0360765
1712	0.208862	0.0390583
1713	0.208984	0.0420042
1714	0.209106	0.0449143
1715	0.209229	0.0477976
1716	0.209351	0.0505734
1717	0.209473	0.0533134
1718	0.209595	0.0560623
1719	0.209717	0.0587754
1720	0.209839	0.0614348
1721	0.209961	0.0640315
1722	0.210083	0.0666014
1723	0.210205	0.0691265
1724	0.210327	0.0715799
1725	0.210449	0.0739707
1726	0.210571	0.0763346
1727	0.210693	0.0786538
1728	0.210815	0.0809013
1729	0.210937	0.0830682
1730	0.21106	0.0851903
1731	0.211182	0.0872498
1732	0.211304	0.0892287
1733	0.211426	0.0911717
1734	0.211548	0.0930969
1735	0.21167	0.0949504
1736	0.211792	0.0967413
1737	0.211914	0.0984963
1738	0.212036	0.100198
1739	0.212158	0.101845
1740	0.21228	0.10343
1741	0.212402	0.104925
1742	0.212524	0.106367
1743	0.212646	0.107755
1744	0.212769	0.109062
1745	0.212891	0.110298
1746	0.213013	0.111516
1747	0.213135	0.11268
1748	0.213257	0.113799
1749	0.213379	0.114856
1750	0.213501	0.115867
1751	0.213623	0.116817
1752	0.213745	0.117721
1753	0.213867	0.118563
1754	0.213989	0.119324
1755	0.214111	0.120058
1756	0.214233	0.120739
1757	0.214355	0.121303
1758	0.214478	0.121786
1759	0.2146	0.122216
1760	0.214722	0.122583
1761	0.214844	0.122888
1762	0.214966	0.123138
1763	0.215088	0.123317
1764	0.21521	0.123425
1765	0.215332	0.123505
1766	0.215454	0.123532
1767	0.215576	0.123496
1768	0.215698	0.123425
1769	0.21582	0.123317
1770	0.215942	0.123165
1771	0.216064	0.122968
1772	0.216187	0.122744
1773	0.216309	0.122458
1774	0.216431	0.1221
1775	0.216553	0.121679
1776	0.216675	0.121213
1777	0.216797	0.120703
1778	0.216919	0.120121
1779	0.217041	0.119476
1780	0.217163	0.11876
1781	0.217285	0.117963
1782	0.217407	0.117103
1783	0.217529	0.116199
1784	0.217651	0.115285
1785	0.217773	0.114318
1786	0.217896	0.113324
1787	0.218018	0.112268
1788	0.21814	0.111149
1789	0.218262	0.110038
1790	0.218384	0.108901
1791	0.218506	0.107737
1792	0.218628	0.106519
1793	0.21875	0.105248
1794	0.218872	0.10394
1795	0.218994	0.102606
1796	0.219116	0.101209
1797	0.219238	0.0997678
1798	0.21936	0.0982724
1799	0.219482	0.0967413
1800	0.219604	0.0951653
1801	0.219727	0.0935357
1802	0.219849	0.0918791
1803	0.219971	0.0902047
1804	0.220093	0.0884676
1805	0.220215	0.0866588
1806	0.220337	0.0848501
1807	0.220459	0.0830771
1808	0.220581	0.0812863
1809	0.220703	0.0794328
1810	0.220825	0.0776509
1811	0.220947	0.0758332
1812	0.221069	0.0738991
1813	0.221191	0.0720456
1814	0.221313	0.0701562
1815	0.221436	0.0681415
1816	0.221558	0.0661895
1817	0.22168	0.0641569
1818	0.221802	0.0620168
1819	0.221924	0.0599842
1820	0.222046	0.0579337
1821	0.222168	0.0558384
1822	0.22229	0.0537073
1823	0.222412	0.0514777
1824	0.222534	0.049275
1825	0.222656	0.0470544
1826	0.222778	0.0447442
1827	0.2229	0.0424609
1828	0.223022	0.0402044
1829	0.223145	0.0378763
1830	0.223267	0.0354766
1831	0.223389	0.0330321
1832	0.223511	0.0306323
1833	0.223633	0.0283132
1834	0.223755	0.0258866
1835	0.223877	0.0234332
1836	0.223999	0.0210334
1837	0.224121	0.0186068
1838	0.224243	0.0161623
1839	0.224365	0.0136731
1840	0.224487	0.0112107
1841	0.224609	0.00882885
1842	0.224731	0.00641121
1843	0.224854	0.00397567
1844	0.224976	0.00154908
1845	0.225098	-0.000868558
1846	0.22522	-0.00333097
1847	0.225342	-0.00587396
1848	0.225464	-0.00843486
1849	0.225586	-0.0109241
1850	0.225708	-0.0134044
1851	0.22583	-0.0159654
1852	0.225952	-0.0185263
1853	0.226074	-0.0210424
1854	0.226196	-0.0236122
1855	0.226318	-0.0262179
1856	0.22644	-0.0287788
1857	0.226562	-0.0312681
1858	0.226685	-0.0337395
1859	0.226807	-0.0362824
1860	0.226929	-0.0388344
1861	0.227051	-0.0413058
1862	0.227173	-0.0437413
1863	0.227295	-0.0462306
1864	0.227417	-0.0487198
1865	0.227539	-0.0511464
1866	0.227661	-0.0535909
1867	0.227783	-0.0560265
1868	0.227905	-0.0584173
1869	0.228027	-0.060817
1870	0.228149	-0.0632078
1871	0.228271	-0.0656343
1872	0.228394	-0.0680072
1873	0.228516	-0.0703264
1874	0.228638	-0.0726365
1875	0.22876	-0.074902
1876	0.228882	-0.0771584
1877	0.229004	-0.079397
1878	0.229126	-0.0816355
1879	0.229248	-0.0838651
1880	0.22937	-0.0859873
1881	0.229492	-0.0880646
1882	0.229614	-0.0901331
1883	0.229736	-0.0921657
1884	0.229858	-0.0941356
1885	0.22998	-0.0960876
1886	0.230103	-0.0980217
1887	0.230225	-0.099929
1888	0.230347	-0.101809
1889	0.230469	-0.103699
1890	0.230591	-0.105561
1891	0.230713	-0.107334
1892	0.230835	-0.109017
1893	0.230957	-0.110638
1894	0.231079	-0.112205
1895	0.231201	-0.113701
1896	0.231323	-0.115133
1897	0.231445	-0.116512
1898	0.231567	-0.117828
1899	0.231689	-0.119109
1900	0.231812	-0.120318
1901	0.231934	-0.121482
1902	0.232056	-0.122637
1903	0.232178	-0.123738
1904	0.2323	-0.124786
1905	0.232422	-0.125807
1906	0.232544	-0.126774
1907	0.232666	-0.127696
1908	0.232788	-0.128582
1909	0.23291	-0.12937
1910	0.233032	-0.130069
1911	0.233154	-0.13066
1912	0.233276	-0.131125
1913	0.233398	-0.131519
1914	0.233521	-0.131833
1915	0.233643	-0.132039
1916	0.233765	-0.1322
1917	0.233887	-0.132289
1918	0.234009	-0.132263
1919	0.234131	-0.1322
1920	0.234253	-0.132084
1921	0.234375	-0.131797
1922	0.234497	-0.131466
1923	0.234619	-0.131233
1924	0.234741	-0.130875
1925	0.234863	-0.130427
1926	0.234985	-0.129961
1927	0.235107	-0.129424
1928	0.235229	-0.128833
1929	0.235352	-0.128063
1930	0.235474	-0.127302
1931	0.235596	-0.126612
1932	0.235718	-0.125798
1933	0.23584	-0.124687
1934	0.235962	-0.123443
1935	0.236084	-0.122207
1936	0.236206	-0.120703
1937	0.236328	-0.119181
1938	0.23645	-0.117802
1939	0.236572	-0.116414
1940	0.236694	-0.115044
1941	0.236816	-0.11336
1942	0.236938	-0.11165
1943	0.237061	-0.110011
1944	0.237183	-0.108059
1945	0.237305	-0.106089
1946	0.237427	-0.104227
1947	0.237549	-0.102311
1948	0.237671	-0.100314
1949	0.237793	-0.0982277
1950	0.237915	-0.0961413
1951	0.238037	-0.094064
1952	0.238159	-0.0918523
1953	0.238281	-0.0894257
1954	0.238403	-0.0870707
1955	0.238525	-0.084662
1956	0.238647	-0.0819489
1957	0.23877	-0.0792627
1958	0.238892	-0.0765406
1959	0.239014	-0.0736036
1960	0.239136	-0.070595
1961	0.239258	-0.0676311
1962	0.23938	-0.0646225
1963	0.239502	-0.0615244
1964	0.239624	-0.0585516
1965	0.239746	-0.055525
1966	0.239868	-0.0523642
1967	0.23999	-0.0493825
1968	0.240112	-0.0462843
1969	0.240234	-0.0431145
1970	0.240356	-0.0402044
1971	0.240479	-0.0373032
1972	0.240601	-0.0343752
1973	0.240723	-0.0314651
1974	0.240845	-0.0285371
1975	0.240967	-0.0255822
1976	0.241089	-0.0224303
1977	0.241211	-0.0191441
1978	0.241333	-0.0160012
1979	0.241455	-0.0128672
1980	0.241577	-0.00965264
1981	0.241699	-0.00657239
1982	0.241821	-0.00357273
1983	0.241943	-0.000519344
1984	0.242065	0.00256986
1985	0.242187	0.00573965
1986	0.24231	0.00899003
1987	0.242432	0.012133
1988	0.242554	0.0152311
1989	0.242676	0.0183472
1990	0.242798	0.0212662
1991	0.24292	0.0241226
1992	0.243042	0.0270238
1993	0.243164	0.029916
1994	0.243286	0.0328261
1995	0.243408	0.0356825
1996	0.24353	0.03853
1997	0.243652	0.0413864
1998	0.243774	0.0441084
1999	0.243896	0.0467678
2000	0.244019	0.0494541
[truncated: 14,385 more rows]
