# Supplementary material for: Intelligently chosen interventions have potential to outperform the diode bridge in power conditioning
Source: Sci Rep. 2019 Jun 20;9:8994. doi: 10.1038/s41598-019-45103-4 (PMC6586793; doi:10.1038/s41598-019-45103-4)
Supplement: Supplementary file 5 — Supplementary File - source code [file 41598_2019_45103_MOESM5_ESM.zip]

Archive with 4 entries (4 files):
- Matlab code/costfun_calc.m
- Matlab code/costfun_graph.m
- Matlab code/main.m
- Matlab code/vf.m
