# Supplementary material for: Intelligently chosen interventions have potential to outperform the diode bridge in power conditioning
Source: Sci Rep. 2019 Jun 20;9:8994. doi: 10.1038/s41598-019-45103-4 (PMC6586793; doi:10.1038/s41598-019-45103-4)
Supplement: Supplementary file 5 — Supplementary File - source code [file 41598_2019_45103_MOESM5_ESM.zip › Matlab code/costfun_calc.m]

function cost = costfun_calc(tau)
% Calculates the cost function. Tau contains both inversion period and phase shift.
global data1 data2


%import the two voltage time series
V1 = data1(:,3)';
V2 = data2(:,3)';

%split off a part for training
L = length(V1); 
V1 = V1(1:1:floor(0.2*L));
V2 = V2(1:1:floor(0.2*L));


%apply phase shift 
V1 = circshift(V1,floor(tau(2)));
L = length(V1);   

%generate a vector with plus and minus ones corresponding to flips, 
%with on-off period given by tau(1).
flip = vf(floor(tau(1)),L);
%apply the flip to the voltages added in series
Vtot = V1+V2;
Vtot = Vtot.*flip;

%evaluate cost function
Vp = abs(Vtot)+Vtot;
cost = sort(abs(V1))*sort(abs(V2))'-V1*V2'+0.35*(4*abs(Vtot)*abs(Vtot)'-Vp*Vp');

end
