# Supplementary material for: Intelligently chosen interventions have potential to outperform the diode bridge in power conditioning
Source: Sci Rep. 2019 Jun 20;9:8994. doi: 10.1038/s41598-019-45103-4 (PMC6586793; doi:10.1038/s41598-019-45103-4)
Supplement: Supplementary file 5 — Supplementary File - source code [file 41598_2019_45103_MOESM5_ESM.zip › Matlab code/costfun_graph.m]

function cost = costfun_graph(V1,V2,tau,pha)
%graphs cost function

%apply phase shifts individually to each voltage
V1 = circshift(V1,[0,pha]);
V2 = circshift(V2,[0,-45]);

%generate flipping instruction and apply it to voltage in series
L = length(V1);   
flip = vf(tau,L);
Vtot = V1+V2;
Vtot = Vtot.*flip;


% V1 = V1.*flip;
% V2 = V2.*flip;
Vp = abs(Vtot)+Vtot;
cost = sort(abs(V1))*sort(abs(V2))'-V1*V2'+0.35*(4*abs(Vtot)*abs(Vtot)'-Vp*Vp');
end
