# Supplementary material for: Intelligently chosen interventions have potential to outperform the diode bridge in power conditioning
Source: Sci Rep. 2019 Jun 20;9:8994. doi: 10.1038/s41598-019-45103-4 (PMC6586793; doi:10.1038/s41598-019-45103-4)
Supplement: Supplementary file 5 — Supplementary File - source code [file 41598_2019_45103_MOESM5_ESM.zip › Matlab code/main.m]

clear
clc

%%%%%%%%%%input data%%%%%%%%
global data1 data2
data1 = textread('V_top device_200mv_29Hz_0.04762M.txt');
data2 = textread('V_bottom device_200mv_29Hz_0.04762M.txt');


V1 = data1(:,3)';
V2 = data2(:,3)';
L = length(V1); 
t = 1:1:floor(L);
V1r = V1;
V2r = V2;


%%%%%%%%%make landscape%%%%%%%%
tao1 = 1:1:floor( 0.01*L);
tao2 = 1:1:floor(  0.04*L);
for i = 1:1:floor( 0.01*L)
    for j = 0:1:floor( 0.04*L)-1
       cost(i,j+1)= costfun_graph(V1,V2,i,j);
    end
end
[tao1,tao2] = meshgrid(tao1,tao2);
mesh(tao1,tao2,cost')


%%%%%%%%training by genetic algorithm%%%%%%%%%
V1 = V1r(1:1:floor(0.2*L));
V2 = V2r(1:1:floor(0.2*L));
Vdb = V1+V2;
Vdb = max(abs(Vdb)-0.5,0);
x = ga(@costfun_calc,2,[],[],[],[],[1 1],[200 200]);
V1 = circshift(V1,floor(x(2)));
V2 = circshift(V2,-73);
L = length(V1);   
flip = vf(x(1),L);
Vtot = V1+V2;
Vtot = Vtot.*flip;   %%%%%%final output voltage%%%%%

 
