# Supplementary material for: Intelligently chosen interventions have potential to outperform the diode bridge in power conditioning
Source: Sci Rep. 2019 Jun 20;9:8994. doi: 10.1038/s41598-019-45103-4 (PMC6586793; doi:10.1038/s41598-019-45103-4)
Supplement: Supplementary file 5 — Supplementary File - source code [file 41598_2019_45103_MOESM5_ESM.zip › Matlab code/vf.m]

function flip  = vf(Lp,L)
same = -ones(1,floor(Lp));
flip = same;
same = -same;
for i = 1:1:floor(L/Lp)+2
    flip = [flip same];
    same = -same;
end
flip = flip(1:1:L);
end
